# Supplementary material for: Identification of Candidate Genes Associated with Type-II Sex Pheromone Biosynthesis in the Tea Geometrid (Ectropis obliqua) (Lepidoptera: Geometridae)
Source: Insects. 2024 Apr 15;15(4):276. doi: 10.3390/insects15040276 (PMC11050716; doi:10.3390/insects15040276)
Supplement: Supplementary file 1 [file insects-15-00276-s001.zip]

Archive with 6 entries (5 files):
- supplementary files/
- supplementary files/Figure S1. The gene ontology classification.jpg
- supplementary files/Figure S2. Gene function classifcation.jpg
- supplementary files/File S1.  The amino acid seuquences for FARs phylogenetic analyses .txt
- supplementary files/File S2. The amino acid seuquences for CYPs phylogenetic analyses.txt
- supplementary files/File S3. Information of identified genes and primer sequences.xlsx
