# Supplementary material for: Identification of Candidate Genes Associated with Type-II Sex Pheromone Biosynthesis in the Tea Geometrid (Ectropis obliqua) (Lepidoptera: Geometridae)
Source: Insects. 2024 Apr 15;15(4):276. doi: 10.3390/insects15040276 (PMC11050716; doi:10.3390/insects15040276)
Supplement: Supplementary file 1 [file insects-15-00276-s001.zip › supplementary files/File S1. The amino acid seuquences for FARs phylogenetic analyses .txt]

>HaFAR_ATJ44465
MAPSVSVAEYYAGKTLFITGATGFMGKVMVEKMLRSCPDVKKMYLLMRPKKGHSSKERLDDLLSFKIFDRLKAENPKIFDKLHVIPGDILSEDLGISDEDRRLIQNEAQVIFHCAACVRFDMFLRDAVKMNTVGTKKVLQLAEGVKNLEAFIHVSTSYCRCELPELEEKLYPSKHRPEHVMHCVSWMDDDLLTHLQPKIIEPQPNTYAYTKSLTEDLVSQYEGKFPIAIARPSIVAAAYKEPLPGWVDNLNGPTGLLVGAGKGVIRTMHCNDSYTADVVPVDVTVNACIILGYLTGLEQPKQINVVNVTQSEINPITWGQALDMGRVHVQEFPFTVCLWYPGGSPKSSRLAHQLALFFTHLLPAYLVDMLMFLMGKKTFMINLQKRISHGLNVLQYYTTKEWHFRNDNYKSLRTRITSQENDTFYTDPSQLDPDEYLKNYVLGTRQFCCKEDPANLPRARKLHKIRYIADRFIKALFIILILWTLYSHSQTFTSSVELLDSTLKSIPPISTAAQEAYDIQP
>SeFAR_ARD71198
MAPNVKEYYRGKNIFITGGTGFVGKALLEKLLRNCSEVNAIYLLMRQKKGVSAEERLKDLCSKPVFDMVREKNPSSFKKLMIINGDITEAGLGISEDDVKLLQKECNIIFHSAACVRFDQKLKDAVNMNTTGTLRMLTLAESMQNLEVFVHLSTAYCRCDLDVLEEKVYTAVHKPRKIMDIVEWMDDETLAYLEPKIISSEPNTYSYTKAITEDLVNEYSGKFPIAIARPSIVTAVWKEPIPGWVDNLNGPTGIVIGSGKGVIRTMHCEPSYKADAISVDVVANACILIAYVTGLDKPKETQVYNLTLSGVINLTWQEIIDLGEKWVNEFPYTMALWYPGGSIKSYRITHQIDKFFSHLVPAYLVDALLFLLGKKTFMINLQKRISHGLNVLQYYTTKEWHFRNNNYKGLRNRVTPEDNEVFYTDASTLDPDEYLKNYVLGTRKFCCNEPANLPRARKLHRIRYMADRFFKLLFIFLILWTLYSNSHVFTSSVELLDNSLKSLPLMNQANAEEISNIAL
>HaFAR_AKD01774
MAPSVSVAEYYAGKTLFITGATGFMGKVMVEKMLRSCPDVKKMYLLMRPKKGHSSKERLDDLLSFKIFDRLKAENPKIFDKLHVIPGDILSEDLGISDEDRRLIQSEAQVIFHCAACVRFDMFLRDAVKMNTVGTKKVLQLAEGVKNLEAFIHVSTSYCRCELPELEEKLYPSKHRPEHVMHCVSWMDDDLLTHLQPKIIEPQPNTYAYTKSLTEDLVSQYEGKFPIAIARPSIVAAAYKEPLPGWVDNLNGPTGLLVGAGKGVIRTMHCNDSYTADVVPVDVTVNACIILGYLTGLEQPKQINVVNVTQSEINPITWGQALDMGRVHVQEFPFTVCLWYPGGSPKSSRVAHQLALFFTHLLPAYLVDMLMFLMGKKTFMIKIQKRINYGLEVLQYYTTKEWFFRNDNFVALQHRISKSDNETFYTDMKDMDWSGYIRNYIRGAREYCCKEDPATLPAARRLQTQLYYLDKAVQIMVGLLVSYFIYYYFNMLYSVISS
>SeFAR_ARD71188
MVVLTSKEKSNMSVADFYAGKSVFITGGTGFLGKVFIEKLLYSCPDIDKIYMLIREKKGQSIRERLTKIVDDPLFNRLKEKRPGDLDKIVLIPGDVTVPGLGISDENEAILIDKVSVVIHSAATVKFNEPLATAWNVNVEGTRMIMALSRRMKRIEIFIHISTAYTNTNRAVVDEVLYPPPADINEVHQYVKNGITEEETEKILNGRPNTYTFTKALTEHLVAENQAYMPTVIVRPSIVGAIKDDPIRGWLANWYGATGLSVFTAKGLNRVIYGQSSHVVDLIPVDYVANLVIVAGAKTYRSNEVTIYNSCSSSCNPITMERLVGLFIDDTVKHNSYVMPLPGWYVYSNYRWLVYLVTIIFQMIPAYLADIGRRLLGKNPRYYKLQSLVAQTQEAVHFFTSHTWEIKSKRTSELFASLSHTDQRMFPCDAKKIDWTDYITDYCSGVRQFLEKRK
>BaFAR_AGD98718
MYQAIAECYEGQSVFMTGGTGFLGKVLLEKLLYSCPGIEKVYLLVREKQGATAQQRVQKLLEQPLFSRIKEEKPQAFEKIIPIVGDISEPQLGIKAEDEELLAEKVSIVYHVAATIKFNEPFEQAMNVNVAGTGRVLNLSKRMKNVKAFVYVSTAFSNTDRKVIEEIIYPAPASLNEVKKLLEIGITDAQVKELIRGRPNTYTFTKALAENLVADNHGNVPAVIIRPSIVSSSKREPMVGWIDNWFGASALITTIMKGLNRVLLSSRDNSLDLIPVDYVSNLIIVAAAKCKCSKNVGVYNSSTSGENPLRIGRLAELIIADSNKHKFYDVPMPMVYFTRFKWVVLLITLFFQTLPAYIADIFLLIRGKKTRYVKIQSKVSFVRDTLEYFTSNTWSISSRQTTALSQSLSPSDRYLFPCDPTDIDWKDYIPTYCQGIRQFLCKT
>HaFAR_ATJ44471
MVVLTSKETKPSVAEFYAGKSVFITGGTGFLGKVFIEKLLYSCPDIGNIYMLIREKKGLSVSERIKQFLDDPLFTRLKEKRPADLEKIVLIPGDITAPDLGITSENEKILIEKVSVIIHSAATVKFNEPLPTAWKINVEGTRMMLALSRRMKRIEVFIHISTAYTNTNREVVDEILYPAPADIDQVHQYVKDGISEEETEKILNGRPNTYTFTKALTEHLVAENQAYVPTIIVRPSVVAAIKDEPIKGWLGNWYGATGLTVFTAKGLNRVIYGHSSNIVDLIPVDYVANLVIAAGAKSSKSTDLKVYNCCSSACNPITIGKLMSMFAEDAIKQKSYAMPLPGWYIFTKYKWLVLLLTILFQVIPAYITDLYRHLIGKNPRYIKLQSLVNQTRSSIDFFTSHSWVMKADRVRELFASLSPADKYLFPCDPTDINWTHYIQDYCWGVRHFLEKKTTNK
>HaFAR_AFD04728
MVVLTSKETKPSVAEFYAGKSVFITGGTGFLGKVFIEKLLYSCPDIENIYMLIREKKGLSVSERIKQFLDDPLFTRLKDKRPADLEKIVLIPGDITAPDLGINSENEKMLIEKVSVIIHSAATVKFNEPLPTAWKINVEGTRMMLALSRRMKRIEVFIHISTAYTNTNREVVDEILYPAPADIDQVHQYVKDGISEEDTEKILNGRPNTYTFTKALTEHLVAENQAYVPTIIVRPSVVAAIKDEPLKGWLGNWFGATGLTVFTAKGLNRVIYGHSSYIVDLIPVDYVANLVIAAGAKSSKSTELKVYNCCSSSCNPVTIGTLMSMFADDAIKQKSYAMPLPGWYIFTKYKWLVLLLTFLFQVIPAYVTDLSRHLIGKSPRYIKLQSLVNQTRSSIDFFTNHSWVMKADRVRELYASLSPADKYLFPCDPTDINWTHYIQDYCWGVRHFLEKKSYE
>HasFAR_ATJ44516
MVVLTSKETKPSVAEFYAGKSVFITGGTGFLGKIFIEKLLYSCPDIGNIYMLIREKKGLSVSERIKQFLDDPLFTRLKDKRPADLEKIVLIPGDITAPDLGITSENEKMLIEKVSVIIHSAATVKFNEPLPTAWKINVEGTRMMLALSRRMKRIEVFIHISTAYTNTNREVVDEILYPAPADINQVHQYVKDGISEEETEKILNGRPNTYTFTKALTEHLVAENQAYVPTIIVRPSVVAAIKDEPIKGWLGNWYGATGLTVFTAKGLNRVIYGHSSYIVDLIPVDYVANLVIAAGAKSSKSTELKVYNCCSSACNPITIGKLMSMFAEDAIKQKSYAMPLPGWYVFTKYKWLVLLLTILFQVIPAYVTDLYRHLIGKNPRYIKLQSLVNQTRSSIDFFTSHSWVMKADRVRELFASLSPADKYLFPCDPTDINWTHYIQDYCWGVRHFLEKKTTNK
>HsFAR_AFD04726
MVVLTSKETKPSVAEFYAGKSVFITGGTGFLGKVFIEKLLYSCPDIGNIYMLIREKKGLSVSERIKHFLDDPLFTRLKEKRPADLEKIVLIPGDITAPDLGITSENEKMLIEKVSVIIHSAATVKFNEPLPTAWKINVEGTRMMLALSRRMKRIEVFIHISTAYTNTNREVVDEILYPAPADIDQVHQYVKDGISEEETEKILNGRPNTYTFTKALTEHLVAENQAYVPTIIVRPSVVAAIKDEPIKGWLGNWYGATGLTVFTAKGLNRVIYGHSSNIVDLIPVDYVANLVIAAGAKSSKSTELKVYNCCSSACNPITIGKLMSMFAEDAIKQKSYAMPLPGWYIFTKYKWLVLLLTILFQVIPAYITDLYRHLIGKNPRYIKLQSLVNQTRSSIDFFTNHSWVMKADRVRELFASLSPADKYLFPCDPVNINWRQYIQDYCWGVRHFLEKKT
>HasFAR_AFD04727
MVVLTSKETKPSVAEFYAGKSVFITGGTGFLGKIFIEKLLYSCPDIGNIYMLIREKKGLSVSERIKQFLDDPLFTRLKEKRPADLEKIVLIPGDITAPDLGITSENEKMLIEKVSVIIHSAATVKFNEPLPTAWKINVEGTRMMLALSRRMKRIEVFIHISTAYTNTNREVVDEILYPAPADIDQVHQYVKDGISEEETEKILNGRPNTYTFTKALTEHLVAENQAYVPTIIVRPSVVAAIKDEPIKGWLGNWYGATGLTVFTAKGLNRVIYGHSSYIVDLIPVDYVANLVIAAGAKSSKSTELKVYNCCSSACNPITIGKLMSMFAEDAIKQKSYAMPLPGWYVFTKYKWLVLLLTILFQVIPAYITDLYRHLIGKNPRYIKLQSLVNQTRSSIDFFTSHSWVMKADRVRELFASLSPADKYLFPCDPTDINWTHYIQDYCWGVRHFLEKKTTNK
>HaFAR_ASX95440
MDPKIMTTDKMDDYQKHIEMLNGNDLNTLNLNYEGDHINLEQPDKSSEAIADFYEDSVIMVTGGTGFVGKALLEKLLRSCPGIKTIYVLMRPKRGLTVDQRYKELLKNQVFDRIRARWPERLGKLYPITGDVSAPNLGVSPEQRELLAKVTTLFHSAATVRFTEPLHAATTLNVQGTASLLKLAEDMHKLKALVHVSTAYSNAPRPSIEERVYPPPYDPDSIVRCTRMLPAETVEVIAETLQGEHPNPYTLTKALAESIVYSHTNLPVCIVRPSIVTAALQEPYPGWIDNVYGVTGLIMEISRGTYRSGYSREQYVVDLVPVDLVVNSCIVAAWRQGVKRPGRCPVYNVTSGSINPIQWGQFTKLCVKWAIENPTKYVMWYPNFSFTESRFMNTFWEVSCHFLPAFLYDMLLRAQGRKAIMMKLARRFKMAAATGEYFANHEWEFGISELKALHDDVTATRDGAVFPHWSDFEWDSYIGAYMFGIRRYILKDTAESLPVARTKLRRLYWVHKLFQAATGYYLFRFLAGRLR
>HasFAR_ATJ44527
MDTKIMTTDKMDDYQKHIEMLNGNDLNTLNLNYEGDHINLEQPDKSSEAIADFYEDSVIMVTGGTGFVGKALLEKLLRSCPGIKTIYVLMRPKRGLTVDQRYKELLKNQVFDRIRARWPERLGKLYPITGDVSAPNLGVSPEQRELLAKVTTLFHSAATVRFTEPLHAATTLNVQGTASLLKLAEDMHKLKALVHVSTAYSNAPRPSIEERVYPPPYDPDSIVRCTRMLPAETVEVIAETLQGEHPNPYTLTKALAESIVYSHTNLPVCIVRPSIVTAALQEPYPGWIDNVYGVTGLIMEISRGTYRSGYSREQYVVDLVPVDLVVNSCIVAAWRQGVKRPGHCPVYNVTSGSINPIQWGQFTKLCVKWAIENPTKYVMWYPNFSFTESRFMNTFWEVSCHFLPAFLYDMLLRAQGRKAIMMKLARRFKMAAATGEYFANHEWEFGISELKALHDDVTATRDGAVFPHWSDFEWDSYIGAYMFGIRRYILKDTAESLPVARTKLRRLYWVHKLFQAATGYYLFRFLAGRLR
>HaFAR_ATJ44470
MGFLEERDLSGVPTIPDFYKGKTIFVTGGSGFIGKVLIEKLLYSCTDLDRIYLLLRNKKGVKSEDRLAELYAAPCFQRLKAERPGVFESKVFVVSGNVMEAGLGLSQEDRALLVNRVNVIFHVAASVRFDDTLKYSTQLNLRGTVEVMELAKEMRELCSLVHVSTSYANTNRDTIEEVLYPPLADWRETLAICEKADEHTLKILTPKFLGELPNTYTFTKQLAEHVVNEYKGQLPIIIVRPSIVISSIDEPIPGWIESFNGPVGIFVACGKGIMRTIHTKADIKSDFMPVDVCVKNIIAGAWIRGTKIMDPTDDIEIYNCCSGNLHPILMGDLIAMSKQVAKDVPLDNMVWYMGGTITASEKYHYVKVLLQHLLPAMLIDTLLWLFGKKPMLVKIQRRIYIANLALRYYTTQQWTFTNTNFTKLRSVIKLEDIEQFYYELESTNVVEYFKQCCLGGRRFLLKEKDEDIPKARLHCQRMMVVDRIFQIAFYTVLIWWVCSKIVKVFNLHSNIF
>SiFAR_QLI61991
MGFLEERDLSKVPTIPEYYKGKTILITGGSGFMGKVLIEKLLYSCTELDRIYLLLRSKKGVKSEERLTELYSSACFDRLRKMKPGVYQSKVFVMSGDVMEAGLGLSQKDRDTIVNKVNIIFHVAASVRFDDPLTFAVKLNLKGTKDVIDLAHEVSNLSALIHVSTSYSNTNREVIEEVMYPAHADWRDTISVCENVNEHIIRTLTPKYLGEIPNTYTFSKQLAEHVAYEQKGKLPVVIIRPSIVISSYTDPFAGWIENFNGPVGILVACGKGIMRSIYSDPDLIADYIPVDIAIKNIIAAAWIRGTKDLEPTDDVPIYNCCAGNLNTMTMGELVETGKKIGAYMPLNDMLWNLGGSITTSKTIHYIKVLLLHLLPAIFIDIVLWLLGKKPMLVKLQRRIYIANLALRYYVTKQWTFDNKNFVMLRSRIKEEDKTEFYYEIENIDKYEYFKMCIVGGRKYLLNEKDEDLPKARAHYRRILVLDKLVQCVFYGCLFWWILNTGAVHNLGHYLHDMVT
>HcFAR_BBD13399
MGFLEERDLSGCPTIPEFYKGKTIFITGGSGFIGKVLIEKLLYSCTELNKIYLLLRSKKNVKPEDRLTSLYSSHCFDRLRSEKPEIFGSKVFVVSGDVMEPGLGLSPENRELLINEVDIIFHIAASVRFDDPLKYAIRMNLKGTLDTIALAKEVKKLCAFVHISTSYSNTNRDPIEEVLYPPLADWKDTLAICESVDDHTLRILTPKYLGEIPNTYTFTKQLAEHVVSENMGKLPVVIVRPSIVISSLSEPMPGWVENFNGPVGIFVACGKGIMRTIHTKPDIVSDFIPVDACAKNIAAAAWIRGTKSLDPTDDVPIYNCCAGQLNILKMYDLVKIAKDLGSQVPLNGLLWTVGGKITTNAKVHYFKVLVQHLLPAIIVDIILWLLGKKPMLVKIQRRIYIADLALRYYTTQQWTFDNKNFVALRSSLKEEDRDSFYYKLENIDIPTFMRNGCLGGRRYLLKEKDEDLPSAKVHCRRMAIVDKVFQFLFYGAIFYWMFKKVINYYEYSTIISG
>HasFAR_ATJ44526
MGFLEDRDLSSVPSIAEFYKGKTIFISGGSGFMGKVLVEKLLYSCPDLDRIYLLLRNKKGVKSEDRLAQLFSSLCFDRLRRERPSFASKVFVIAGDVLEVGLGLSEEDRTLLVNRVNIVFHVAASVRFDDPLEYAVRMNLRGTKEMVELAADMRNLCSFIHVSTSYSNTNRDPIEEILYPPHADWRDTLEVCEKTDPHILKVLTPKYLGELPNTYTFSKQLAENVVAEYAGRLPVVIIRPSIVISSVEEPIPGWIENFNGPAGLLVACGKGIMRSLYTDPDLIADYMPVDISIKSFIVASWLRGTKELSPSDDVPIYNCCAGKLNNITMGEMVTIGKQIYPSVPLNDMLWHVGGDLTTSKTVHYIKVILLHLLPAILVDTILWVMGRKPLLVKIQRRIYIANLALMYYITKQWTFDNKNLVLLRSKIKEVDRKSFYYEIENVDKYEYFVNSVKGGKKYLLKEKDEDLPKAKIHYQRMLILDTIVQILFHGYVFWWFLNLSFVQNFISYLFSNV
>HaFAR_ATJ44468
METEAMDPAQEFVAKVHARQKPVLEAIARWDSPVQQFYENTTVFITGGSGFLGKQLIEKLFRATKISKILLLLRSKKGKPIEQRLLDMLQDPVFDAVKELHPNFAEKIIPVAGDVAEMKLGLSEKDWNLVADETDIFMHVAATTRFDEPLKIATLINVRGAREALLLGKACKKLKSYVHVSTAYSHACENMINTEVLEDFYKSPIDPETLIQLAETLDEEKLNEISSGLIKNWPNTYSFGKAVAEETVRSMAEGLPLCIVRPAIVIVAHKEPTPGWLDMSNVYGASGVVLGPGIGLMHTIMADNDVNIGLVPVDYVNNAIIVSAYETYKKVQKGETKPKIYTVTTSTRNPTRWGWLVDFTEGYIAKQYPSPSAIAYAFAWGTNNPTVFWLYSWLLHFIPAYVIDAVCFVLGKERRFVKIYTKMFKMSMALSYFTVNDWRFIDDNTAALYDGLSTIDKTIFNFDVTQLQWTEYMVLWCLGLRKFIVKDGLKGSVYAVKKQFFFKILFCVLFPAYLFLLYKVFVFAVSSLYLVLRLFF
>SiFAR_QLI62003
MADESQVRAFYTGKNLFMTGGTGFVGLCLIEKILRTIPNVGNVYLLMRPKKGKEISQRVEEIQVHPVFEKLLETQSVDIFKKIIPVSGDVGEENLGLSAQDRQVLIENINVVIHSAATLDFQENLRPTVKINVLGTRRITELCKQIKNLKVLIHVSSAYVNSYLNEAHEKVYEAPEDVERVISLVNSLSDEGLDNIEKKILKDHPNTYTFTKHLAEHEVANCANLFPCTIVRPTMIVAAWKEPVPGWTCSKVGPQGFLMGASKGVVRRLPLAKENIADYIPVDVVVNELLVAGWYAAKEKSGLTVYHCSSSTQRPFKWELIESEINEILHKYPLKSAVWYPHLKFVPSLWLFRLSAIFVHFFPGFLLDQLLRITGGRPILFRLHKNVWSSLNLLEKFIFNEWRFHNTNTIELAAKLNKIDKQLFYIDISTLNWKDYFVNLHLGVRRYLNKEKEKTLAAARSKDSILLVVHIIWQTLMLALVWYTFARLTGLSMAQSVWITPVIYILYSFL
>HasFAR_AKD01780
MAPSVSVAEYYAGKTLFITGATGFMGKVMVEKMLRSCPDVKKMYLLMRPKKGHSSKERLDDLLSFKIYDRLKAENPKIFDKLHVIPGDILSEELGISDEDRRLIQSEAQVIFHCAACVRFDMFLRDAVKMNTVGTKKVLQLAEGVKNLEAFIHVSTSYCRCELPELEEKLYPSKHRPEHVMHCVSWMDDDLLTHLQPKIIEPQPNTYAYTKSLTEDLVSQYEGKFPIAIARPSIVAAAYKEPLPGWVDNLNGPTGLLVGAGKGVIRTMHCNDSYTADVVPVDVTVNACIILGYLTGLEQPKQINVVNVTQSEINPITWGQALDMGRVHVQEFPFTVCLWYPGGSPKSSRVAHQLALFFTHLLPAYLVDMLLFLMGKKTFMIKIQKRINYGLEVLQYYTTKEWFFRNDNFVALQHRISKSDNETFYTDMKDMDWSGYIRNYIRGAREYCCKEDPATLPAARRLQTQLYYLDKAVQIMVGLLVSYFVYYYFNMLYSVISS
>AsFAR_AID66654
MAPSMSIAEYYAGKTLFITGATGFMGKVMVEKLLRCCPDVKKMYLLMRPKKGHSSKERLDDLLSFRVFDRLKAESPKIFDKLHVIPGDILSEDLGMSNEDRMLIQNEAQMIFHCAACVRFDMFLRDAVKMNTMGTKMVLELAEGVKNLEAFVHVSTSYCRCELELFEEKLYPSKHRPEHVMHCVGWMDDELLGHMQPKIIEPQPNTYAYTKSLTEDLVSQYEGKFPIVIARPSIVAAAYKEPMPGWVDNLNGPTGLLVGAGKGVIRTMHCNENYAADVVPVDVAVNACIILGYLTGMEKPKQISICNITQSEINPITWGQALDMGRIHVQEFPFTVCLWYPGGSPKSSRLAHQLALFFTHLLPAYFVDLLMFLMGKKTFMIKIQKRINYGLEVLQYYTTKEWHFKNDNFVALQNRISEKDNETFYTDMKDMNWSMYIRNYIKGAREYCCKEDPSTLPAARRLQRQLYYLDKAVQIMVGLLISYITYYYLNMLYSLISA
>SiFAR_QLI61992
MAATKLSTVGNKISNKESLENNKNKQNSLTTDKIVYANNKIGLNDICADCTNIDKIYGVDENMNKTLRLSEIQQFYRGKNILITGATGFLGKILMEKLLRCCPGVDNLYLIVRPKRGKDIYSRVEEIFDDPVFDRLKEVMPKFRHKIEVIPGDCEAEGLGLSASDRQIIIEKVNIIFHSAATVKFDEHLRAALVTNVRAPLHLLKMAREMKGLNVLMHVSTAYSNSHLSYVEEKFYPCDADFDQLQNIVEKLTDREIDELLPKVLGSWPNTYTFTKALAEKELRENAGNTPLGIFRPAIVTSTAKEPLKCWLDNMYGPTGVAVGSATGILRVMRCDESVTADIVPVDYVVNCLMVAAANVYKAYKQSPQPREPLIYNYVSSVENRITWGDFVSQNMARIDKHPFSNAVWYVSVTLSRSPILIQIYIFFLHLIPAVLMDGLAVCIGRKPKMLKVYRKIHKFSSVLSYFCTREITFCNQRTRELWDNTSELDKQLFPFSMQEIDWSEFFEHYLVGLRRYLFKESDETLPAARIKWKRLYYLHQIVKMAFFVLVFYCLWSVLSDLWR
>HaFAR_ATJ44463
MAAPQLISVSDVISDNLKNEKEINYCSKCIDNVDENMNNTNENLTEVQKFYNGKNILITGATGFLGKILVEKLLRCCPGVENLYLLVRQKRGKDIYTRMEEIFDDPVFSRLKDEVPKFRHKVVVVPADCEAAGLGLTLTDRQMLTEKVNIIFHSAATVKFDEHLRAALLTNVKAPLHLLLARDMKKLDVLMHISTAYSNSHLPEIEERYYPCEADCEQLHQMIDKMSDNEINKILPKILGPWPNTYTFTKALAEKELRENAGGMPIGIFRPAIVISTAKEPLKGWLDNMYGPTGVAVGSATGILRTLQCDEMVSADIVPVDSVVNCLMVAACSVHHSYKQSSPPLEPPIFNYVSSVENRITWGEFMLQNMAWIHYYPFSEAVWFISLRLTKSALMNKIYVLFLHLIPAALVDGLAVCLGRKPKMLKVYRKIHKFSSVLSYFCTREIKFCNSRTRELWEKTSEADKQIYPFSMSEMNWEEYFQHYLGGIRRFLFKESDDTLPQARIKWKRLYYLHQIARFIFFILAVYCLWWILSLIW
>HaFAR_ATJ44464
MTSEVNEWYKGRSVLVTGALGLMGKVLIEKLLYSVPDLGCVYALVRSKRGKSPETRIEEMWKLPLFQRIREEKPHVMKKLIPVTGDIMYDELGISADRLNDIYNEVSIVFHFAASLRLEAPLKEGLEMNTKGTLRVLTMAKKMKKLVAFLHLSTAFCYPDYERMAEKVFDPPADPHEVLRAASWLTEEQLNLLAPSIYQKHPNSYTYSKRLAEALVRESYPELPAVVVRPSIVTPSYKEPTPGWVDNLNGPIGLMVGAGKGVIRSMHCYGHYHAEVIPVDIAINSIVVIAYKTGKDTQRQPEIPVYNLTTGDDRNTTWKQVLDIGKATVRKFPFEGPLWYPDGNIRHNKFIHDLCVFFYHIVPAYFIDFLLFIFRQRRFMVRIQNRITIGLEVLQYFTTREWWFDTNNFKSLVGLLNPVDKETYPMDLTIIEDEPYIESCMIGGKLYCLKEKLENLPKARLQNHILYILDRLVSLVFYLVLLYWIVSYFE
PARELLSYGGPAVRYLPLVGKAVFRDA
>SeFAR_ARD71196
MASEVNEWYKGRSVLVTGALGLMGKVLIEKLLYSVPDVGCVYALVRSKRGKSPETRIEEMWKLPLFKRIREEKPHVMKKLIPVTGDIMYDELGISAENLKNIYNEVSIVFHFAASLRLEAPLKEGLEMNTRGTLRVLEMAKKMKSLVAFIHLSTAFCYPDYERMAEKVFDPPTDPHEVLRAASWLTEEQLNLLAPSIYQKHPNSYTYSKRLAEALVRESYPNLPAVVVRPSIVTPSYKEPTPGWVDNLNGPIGLMVGAGKGVIRSMHCYGHYHAEVIPVDIAINSIIVIAYKTGKDTERQPEIPVYNLTTGDDRNTTWKEVLDIGKATVRKFPFEGPLWYPDGNIRHNKFIHDLCVFFYHIIPAYFIDFLMFLFRQKRFMVRIQNRISIGLEVLQYFTTREWWFDTNNYKSLVHLLNPVDKETFPMDTTIIEDEPYIESCMIGGKLYCLKEKLENLPKARLQNHILYILDRLVSLFFYLVLLYWIVSYFEPARELLSYGGPAVRYLPLVGKAVFKDV
>HcFAR_BBD13398
MEPAEEEVLKLLDLQKPMNDAIGRGDSDVQQFYKGVTVFITGGSGFIGKQLIEKLFRSCAIEKMYLLLRPKKKIPIQERLQQILNDTVFQLVYEKNPHFADKIVPVEGDISMIRMGMNEEQRTQITKEVNVIFHVAATTKFNAPLREATFTNVLGTREALALAKECTKCKSFVHVSTAFTHATKDRVGKEFSEQFYPSPLSPDTLIQLVENVDENRLNCITQDLLYLWPNTYTFTKAIAEELIRTSAGDLPVCIVRPPIVVPAYCEPAPGWLDASTIFGPSGFILGILLGVLHVFFADLSTKLSIAPVDFVNNITIVAPWDAEKRRRKGDVNIPVYNATKNNNCCTPGFIREVLLDARSKFCSPKAVWHCYSFITKNHVRYRILTFFLHYIPAYLLDIVLDIIGKKPKNLKSFVKLYKKCDEYFAVYSFFLSSSWDFKNQNSTAMLSRMSDTDRAIFNCDIAALDMKEFVVIWALGIRKYIIKDGLKGSRAAAKWQCVYITMNYVILIAILYILWKLFAFVAM
>SeFAR_ARD71186
MAVETLTEHQLFEAKQGGDITYKDMVEESQPLGDSQIQKLFAGSSVLLTGGTGFLGKLIVEKLLRSCPDLKKIFLLARPKKNKTITKRLQEQFDDVLYDRLRKECPDFINKISLVEGDVGQLDLGMCPEDRIKIMNEVEIIFHGAATVRFDEPLKTAVEINVRGTREMFKLARGCSKLKAFVHISTAYSNCPQNMIGEEFYESPLPGDKLIDLVETMEEKVINNITPGLLGDFPNTYAYTKAVAENIVKEYSKGLPVALFRPSIVIGTSKEPVSGWIDNVYGPTGVVVGAAVGLLHVLNCNPKVIADLVPGDMVVNACIATAWKTAKEYPSNHEDAPPPDLTPPVYNYVSSEQRPLTWEKFMNYNEVYGFQVPTVQAIYYYLFHLTSSKFLYNLYCFLLHWIPAYIIDGIAVIIGKKPMLRKAYKKITKFSEVMAYFATREWKFDNTNTQQLFKELCDADKYMFDFDMSSLEWNEYFYNYIRGVRVYLLKDPVETVPQGLKKHNRLKYLHYTFCAILGLLFLRLLWAIFSGIFSF
>SiFAR_QLI61998
MASCLAGGHFGAGQEYTPVAEFYADKSVFVTGGTGFMGKVLVEKLLRSCPKIKNIYLLMRPKRGQDVASRLHELTQSPLFETLRKERPQELNKIVPIVGDITEPQLGISPADQAMLCQKISVVFHSAATVKFDEKLKLSVTINMLGTQQLVQLCHRMMGLEALVHVSTAYCNCERERVEETVYAPPAHPEHVVTLVQTLPDDLVDRITPDLVGDRPNTYTFTKALAEDMLIKECGNLPVAIVRPSIVLSSLREPVKGWVDNWNGPNGIIAAVGKGIFRTMLGTGTRIADLVPVDTVINLMIVCAWRTHLRRGDGVVVYNCCTGQQNPITWQRFVRTSFKYMRKHPFSEVVWYPGGDITSNRLKHSTLTLLEHRVPAVVMDMVARATGNKPMMMRVQNKLEKAAACLEYFTTRQWAFSDDNVQALCAALSPEDRAIFDFDVSNIDWDAYIESYVLGIRRFLFKESPETLPKSRKLLRRLHIVHVLTQLVAVFFLWRFLFSRSTALRNIWRRIVELLTGAARLLAIA
>SeFAR_ARD71195
MNYTAEKSPLSQTPVTREKMDKWVDAQVKGEKLDIDVYGKPTDKMLKELENVRNLSKELQDNLHELENSVRIAEVENQAMNPTAQILDFSEDHEFVPDNKDTYYAEEDKLDAKEEEKKKLTKGKGPKTEIQEFYKDQCVFLTGGTGFLGKVLIEKLIRSCGDINTIYVLARNKKGKDPRVRLHEMMDEFLFHRAHEENPKGIHKVVPILGDMELPGLGINEEDRKMLASKVTIIINAAATVKFDEKLSVSTAINVKGTKEVLKLAKECRNLKAITHVSTAFSNTQVKHIEEKFYEPPMSVEALEAISEVDEKLVESILPTLLGSRPNTYCFTKAVAEEAVRTYGEGLPICIVRPSIVVSTYEEPVRGWTDSVYGPTGLVVGIGTGVLRTMYMDQEKVADMVPVDLCVNAILASAWHTAKNYKENQTSHIPIYNFVSGAQNPLTWGEFIERNRKYGIDKPTTKAVWYYGLNPTNNYYLFLFYNFFLHYLPALMIDTYCAITGKRRAMLKLYSKVMKLANILFYFSTQDWKFSDMNVRNMWNSLSDADRVIFPFSIGEMSWEYMCETFLVGLRVYLIKDDLSTLPEARKKWNKLFYLHQTLKAITLSLVVYLTYFVLQPIIALVFN
>SiFAR_QLI61993
MNHSLEECPLRQYTLTRDKMERWVSAQSKGEKIEVDIYGEPSEQQLKELEHIRSLSKELQENLHDLETSVRIADVENEAMNPSAPILNFSEDHEFVSANNLDNYYAEEDRSDAKEEAKQRLTKGKGSKTEIQQFFKDQCVFLTGGTGFLGKVLIEKLLRSCTDVDTIYVLIRNKKGKDAQVRLHELLDEFLFHRAHDENPKGIHKVVAIAGDMELPGLGISDEDRKTLASRVTVIINSAATVKFDEKLPVAVGINVHGTREVLLAKECRNLKAITHVSTAFSNTHVKYIEEKFYEPPMTVDALEAVARIDESLLDSITPKLLGKHPNTYCFTKAVAEEAVRKYGEGLPICIVRPSIVISTYEEPVRGWTDSVYGPTGLMIGIGTGVLRTMYMNVNKVADMVPVDLVVNAILASAWYTAKHFKENQTSNIPIYNFVSGARNPVTWSRFIEINHKHGIDKPTTKAVWYYGLNPTSNYYMFLFYNFFLHYLPALLIDTYAALTGNKRMLHFYYKVMKLANTLFYFSTQDWRFNDDGVMTMWNSLSDADKTVFPFNIADMSWDYLAETFIVGLRVYLLKDDLTTLPEARKKWNRLYYMHLILKLTTFALLLNLLYFFLKTIFRLVLG
>HaFAR_AKD01765
MNHTIEESPLMQTPMTQEKMDKWVDAQIKGEKIEIDVYGKPTEQMLKELENVRNLSKELQDNLHELETSVRIAEVENQAMNPTAEILDFSEDHEFVPDNQDTYYAEEDKMDAKEEEKQKLTKGKGAKTEIQSFYKDQCVFLTGGTGFLGKVLIEKLIRACGDINTIYVLARSKKGKDATVRLHEMMDEFLFHRAHEVNPKGIHKVVPIVGDMELPGLGISEEDRKMLTSKVTIIINAAATVKFDEKLSVSTAINVKGTKEVLKLAKECRNLKAITHVSTAFSNTHVNHIEEKFYEPPMSVEALEALTEVDNKLIENILPTLLGKRPNTYCFTKAIAEEAVRKYGEGLPISIVRPSIVVSTYEEPVRGWTDSVYGPTGLVVGIGTGVLRTMYMDQSKVADMVPVDLCVNAILASAWFTAKNFKE
>AsFAR_AID66647
MVPRPMPPSPAEPLLPRFYAGRSILITGATGFMGKVLIERILSTCPDVGGLHLLMRDKKGHSPQKRLAQLKQSQVFDNVRARNHRQLDKLFVISGDVSKPRLGMDSEAISQLKEVSIVFHSAATLKFDEPLRVAIDQNVRSVQRLLDICDELPNIEAFIHVSTAYSNAELTYVEERVYPPPVPLEQAFTIADSVPEELLVKINAEYISPKPNTYTFTKALAENVVQEHGNKGYPVAIFRPTIVISSLRHPYPGWIENLNGPSGVVVGAGKGLLHVFRCKDTAKADMLPVDMAIDTLLAVAWETAVDRPEQVRVYNCSTYENPTTWGEFEGALRQYLRGHPLDNAYWYPSGLAVENKIAHKSLETLLQTAPLHIAEYLTKILGIKTRMSLITVSQRLVAMGDVLKFFSIREWHFATDNVKKLHARLSPQDAAIYNLDPHTINWSDHYENFIKGTRKYLLQEKDQDIDVAKKHLRKMYYVHQALLFFVVALLCRFALLNPYIRTFVYRTFRMFMTILTAAYIRIQQS
>SeFAR_ARD71191
MVPRPAPQFPTPPLIPEYFAGREVLITGATGFMGKVLVERLLWTCPDIGRLHLLMRHKRDVAPDKRLALLKQSQVFDVVRERCPQQLDKLCMVPGDVTKRRFGFDQSALNQLNQVSVVFHSAATLKFDEPLSVAAEQNVRPVLTLMDICDQLPNMQVLVHVSTAYSNAELAEVEERVYPAPVTPEHLLALVDALPASMLQEITPRLIAPKPNTYTFTKAVAESAVSERAVTARYACAIFRPTIVVSSLRHPFPGWIENLNGPSGVVAGAGKGLLRVLRCGAQRRADMMPVDICIDTLIAVAWETGIDNLREARVYQCASSSHAATWGQFRERMLRLVREHPFDNVLWYPYGVICENTVVQKVLEAVLQTAPLCVAHCVARACGLKQKPSLWTACKRLQAMNQALQFFATRHWSFRTTRVQQLAHRLHPDDQKLYNLRPETIDWEQHCVDFVKGARRYLLRERDDDIHAARRRMRILYLIHKATLLFAIFTMCRLTIRTAPAILWGVAALTRQRNKSALLS
>HvFAR_ACX53790
MVVLTSKETKPSVAEFYAGKSVFITGGTGFLGKVFIEKLLYSCPDIVNIYMLIREKKGLSVSERIKQFLDDPLFTRLKDKRPADLEKIVLIPGDITAPDLGITAANEKMLIEKVSVIIHSAATVKFNEPLPTAWKINVEGTRMMLALSRRMKRIEVFIHISTAYTNTNREVVDEILYPAPADIDQVYQYVKEGISEEDTEKILNGRPNTYTFTKALTEHLVAENQAYVPTIIVRPSVVAAIKDEPLKGWLGNWFGATGLTVFTAKGLNRVIYGHSNYIVDLIPVDYVANLVIAAGAKSNTSSELKVYNCCSSSCNPVKIGTLMSMFADDAIKQKSYAMPLPGWYIFTKYKWLVLLLTFLFQVIPAYITDLSRHLVGKSPRYIKLQSLVNQTRSSIDFFTNHSWVMKADRVRELYASLSPADKYLFPCDPVNINWTQYLQDYCWGVRNFLEKKT
>SiFAR_AII21950
MVVRATGDAEKPSVAEFYAGKSVFITGGTGFLGKVFIEKLLYSCPDIAKVFMLIREKKGLSISERMNQFLDDPLFNRLKDKRSTDLKKIVLIPGDISVPGLGISREIENILLETVSVIIHSAATVKLNEPLPTAWKINVEGTRSVVALSKRMKRIEVFIHISTAYTNTNRKVVEEILYPPPADINEVYQLLEDGITEEDTERLLNGRPNTYTFTKSFSEHVVAENQVRVPTIIVRPSIVGSVKDHPIKGWLNNWFGATGLSVFTARGMNRVLYGRSSNVVDLIPADYVANLVIAAGAKSGNEKSSELKVYNCCSSSCNQITLGTVMAKFTEDAVNQPSSDMLLPGWYVFTRYKWMMTVWTILLQVIPAYLADTYRILTRKNPRYVKLQSLVAQTQTALRFFTFNSWVMKADRVRELFASLSPADKDIFPCDPISIDWNEYIKDYCCGVRQFLEKRK
>BmFAR_BAC79426
MSHNGTLDEHYQTVSEFYDGKSVFITGATGFLGKAYVEKLAYSCPGIVSIYILIRNKKGSNTEERMRKYLDQPIFSRIKYEHPEYFKKIIPISGDIAAPKLGLCDEERNILINEVSIVIHSAASVKLNDHLKFTLNTNVGGTMKVLELVKEMKNLAMFVYVSTAYSNTSQRILEEKLYPQSLNLSEIQKFAEEHYILGKDDDEMIKFIGNHPNTYAYTKALAENLVAEEHGEIPTIIIRPSIITASAEEPVRGFVDSWSGATAMAASTLKGWNYIMYSTGEENIDLIPLDYVVNLTLVAIAKNKPTKEVTVYHVTTSDLNPISIRRIFIKLSEFASKNPTSNAAPFAATTLLTKQKPLIKLVTFLMQTTPAFLADFWMKTQRKEAKFVKQHNLVVRSRDQLEFFPSQSWLLRCERARVLSAGLGDSGRAVFRCDPSPIDWDQYLPIYFEGINKHLFKNKF
>OsFAR_ACJ06520
MSANTMETDEQFTDNSPIVNFYSGKSVFVTGATGFLGTVLVEKLLFSCKGINNIYILIKQTEDLTIEARILNYLNSKAFHRVKNTNPELMKKIIPICGNLEDKNLGISDSDMKTLLEEVSIVFHVAAKLLFKMSLTAAVNINTKPTEQLIAICKKMRRNPIFIYVSSAYSNVNEQIIDEKVYNTGVPLETIYDTLDTENTRITDIFLDKRPNTYTYSKALAEVVVEKEFDESAAIVRPSIIVSSIREPIPGWLSGSHGFPRVVGAACKGLLLRWHGDGTVVCDLIPVDHVANLIIAAAWESNERRLMGNKGVKVYNCCSSLRNPIDVITVVKTCIKYRKYFGTRTMSIFTPRFIMKKNYFIYKLLYFTCHTIPAAIIDGFFWLTGRTPIMLKTLDKLSKISSVLEYFTHHQFIFLDSNVRGLLRRMEGTDRQTFNFDVTEIEWEPYLQNFVRGIANNYDYSM
>OnFAR_ACY07547
MSANTMETDEQFTYNSPIVNFYSGKSVFVTGATGFLGTVLVEKLLFSCKGINNIYILIKQTEDLTIEARILNYLNSKAFHRVKNTNPELMKKIIPICGNLEDKNLGISDSDMKTLLEEVSIVFHLAAKLLFKMSLAAAVNINTKSTEQLIAICKKMRRNPIFIYVSSAYSNVNKQIIDEKVYSTGVPLETIYDTLDAKNTRLMDIFLDKRPNTYTYSKALAEVLVENEFDESAAIVRPSIIASSIREPIPGWLSGSHGFPRVVEAACKGLLLRWHGDGTVAFGIIPVDHVANLIIAAAWESNERRLIGNKGVKVYNCCSGLRNPIDVSTVMNTCLKYRKYFGTRTMSIITPRFIMKKNYFLYKLLYFTYHTIPAAIIDGFFWLTGRTPMMLNTLHKLRKLSSVLEYFTLRQFLFLDSNVRGLLRRMEGTDRQTFNFDVTEIEWEPFLQNCVRGIANNYD
>OnFAR_ADI82779
MVSCKDDVTAQIPQFYAGRSIFITGATGFMGKVLVERLLTTCPDVDQLFLLMRTKRDVGPEKRLQQLKESQVFDNVRQCSPAQLDKLCIVPGDITKPQLGMTGESIAQLRNVSVVFHSAATLKFDEALGLAVDQNVRSVVRLMELCDMLPNMQAFVYVSTGYSNAELSVVEERVYPPPAPLEQVLALTEAMPEDLMASVTRKYIHPKPNTYTFTKAIAEVAVQQHNSSYPRAIFRPTIVVSALRTPFPGWVENLNGPTGVIAGVGKGLLHFFSCRRDARADMVPVDIVIDALLAVGWETAIDRSSEVRVYNCSSYNNPTTWRTFEAALSRYIREHPMDQVFWYPYGSIVENGVAQKCLELLLQTMPLHLADYCSRIFGIKTKLSFIMVSNRLQAMNTVLQFFSQREWKFITNNMERLRQRLTPADAAIFNLDVKTINWEELCTNFIKGTKKYIFKEKAENTPEAKKHLQRMKLLPPWCNFLHFNPASTTHL
>OnFAR_ADI82774
MGFLEERNFEDVPEIPEYYKGKTIFITGGSGFMGKALIEKLLYSCSDLDRIYLLLRTKKGVKAEDRLAELYSTGCFDRLREEKPDIFSSKVFVVAGDVMDPGLGLSEEDRALLVNRVNIIFHVAASVRFDDPLPFATKLNLGGTKEVVTLAKEVRNLSALVHVSTVYSNTNRDVIEEVMYPPHADWKDTLEVCDVIDEHSLRVLTPKYLGDIPNTYTFTKQLAEHVVYEQKGQLPAVIIGPSIVISSVEEPVPGWIENFNGPVGMLVACGKGIMRSIYTDPNLISDYMPVDVSIKSIVTAAWIRGTKKLEPPDDVQIYNCCAGKLNNITMQELVDIGKRLAASLPLNDTLWNIGGSITTSRTIHYIKVLILHCLPAIFVDAILLLLGKKPLLLKVQRRIYIANLALRYYITKEWTFDNTNFIQLRSRIKEQDKKHFYYDIENVDKEEYFRKSCIGGRKYLLKEKDEDLPKAKAHHKRMVILDKTVQCIFYGYLFWWVVNTHYIKGLTDFLYEIFTM
>YeFAR_ADD62440
MVARRLSGEFPAPTIPAFYAGKSVFITGATGFMGKVLIERILATCPNVGCLYLLMREKKDQSPEKRLLQLKQSQVFDVLRRTQPAQLDKLRSLSGDTSREQLGMDSNSLQQLREVSIVFHVAATLKFDEELRKAVEENLRSIMRLLNICDSLPHIEALVHVSTAYCMAELAEVEERVYTPIVPLPTLEALVDHADEAMRQQLVQLLLGDKPNTYTFTKAMAEHAVVEHKAQYPVAIFRPTVVISSLRSPVPGWIEYLNGPSGVVVGAGKGLLHTFRCTKSARADLLPVDIAIGTMITCAWDVATNRQATPRVYNCSTYENPTTWSDFERCIRKEIIEQPLDAPLWYPCAFIAENKYVHKLYELVLQTGPLHLAEWSARAVGMKPKINLITVSRKLRAMSDVLMFFSLREWRFRTENVQRLRDRLSPQDAAIYNLDVNTIDWRQHMKNFMMGVRKYLLKEKDQDIEAAKKHLRKMYWVHTGVKLLLLGLTLRLLLRGPAAQSLAGALRLLLSLCTAVYSRLLPAA
>EoFAR1
MKMDPLERLERRGMLFMKEIEAATEQGGSDVQAFYKDAVIFITGGTGFIGKQLIEKLFRSCEIRKAYVLTRPKNGKSTKERISDLLNDPVFEAVKKKKPDLESRIVCVEGDVTCLQLGINNEDWYSLVEEVDIIFHVAATIRFDAPIRTAAVTNVQATRETLALAKACKRLRSFVHISTAYCHATSHRVDNEVKEEFYTCPIPADTLLQLVETMDEDRLNAITQSLISGWPNTYTFTKAIAEELVRAENGNLPVCIVRPSIVLNAFREPVPGWLDTSCVFGPIGILFGTAMGLLRVLYVDSTITLSVVPVDTVNNAIIAAGWRTSVRPSKEPMIYNVTNRHLSISRMSETLRTKARDYVSPFTMWYCYLIETNNRAMFLLLSWLLHYIPAYIIDAAISIFKIKKPSQLKSFVYLYRKYDRLCGALQFFLMHTWEFDDSNLQRLWKTMSDA
DKQIYNFDVSTIDWELNIIIMVLGIRKYLLKDGCKGTEKAVARQKWYKIANFAIILIYIAIFWVCLSWIVYFVRLLWTCLL
>EoFAR2
MGILEGRNLEDVPTIPEYFKGKTIFVTGGTGFMGKVLIEKLLYSCSDLERIYLLMRCKKGVEPRDRIDGLYQTQCFDRLRSEKPDLFQSKVSIIPGDVMEIGLGMSAEDRLVLINRVDIVFHVAASVRFDDPLKYAVGMNLRGTQQVVELAREMKHLSSLVHVSTSYSNTNQNPVEEKMYPPHADWRDILSICSEVDDHTVRVLTPKMLGVLPNTYTFTKQLAENLVFENKGLLPAVIFRPSIVISSVDEPVKGWIENFNGPVGMLIASGKGIMRSLYTDASLRADYMPVDVAIKAMIVAAWQRGTKKMEPTDDIPIYNCCSGNLNTITMGEIIEMGQEIIALIPLEDALWSVGGSFTTSPTVHHIKVILFHLLPAIFVDLVLWLLGKKPMLVKIQRRIYTATLALEYYVTQQWSFDNKHFIELRGSIKQQDRQHFYYEIENVDQYDFFV
NACKGGKKYLLKEKEENIPRAKAHYRRMYVIDKICKGLFFAILLYWIIKT
>EoFAR3
MHAEKTVKLSFVPCDYVNNAIIVAGKETTKHCKNKNEIEIYSVSSSNRNPITVGRLLNAVLPKEPATVLPSRIFFYAGGISSPNIMIFKILTLFLHVIPAQIADLFCLITGKQRRFVKMVRSINKMFKDMAFFILHDWTFNDDNLRMLFKNLSEQDKQTFNFDIENIDWTEYFVVVSHGIRKYLAKDIPENTEINKRNNKYMTIAHYVFVASYMYCFWKIISVILF
>EoFAR4
MFMEWIRDFGAEFLCREEVSVMDPAQEVERLMLLRQEAMVEGIARGDSDIQKYYSGATVFITGGSGFLGKQLVEKLLRACDIKKIYLLLRPKKGMDIQDRLKEILEDPVYCSLRQQKPNFASKISCLPGDVSELRLGLSEDHWNIVAAEVNVIFHVAATTRFDESLRVATFINVRGTRETLRLAKECQILRSMVYVSTAYSHATADKICQPIMEQFYETPMDPETLINLVETADDAFLEELVPKLTNGWPNTYTFAKAVAEEQVRLIDRSLPVCVVRPSIVVSAHYEPAPGWLDVSCARSASGFLIGSGLGLLHVMQTTPSTDISLVPVDYVNNAIIAAAWHEGRRRSEEISDVGARQTDGDQRVRERIESLPKIYNVVMSQDNKLTWDTLREYCMSLRTELSMPSAVYLAYVFCVQSHSAFLLLSVVLHFVPALLADAALAVLGQERKF
LRIYKKIYKLSMSLSYFVNTTYYLDGNNTQQLFKNLSEVDQKIFFFDMSTIDWFEFSKVWCIGVRKYIIKDGLKNTHTGITKQIWFKYINYVVLIMYGYGLWFILSFIFKVLWSVFSSIVL
>EoFAR5
MVNFQVFVHVSTSYCRCEVPILEERLYPSNHRPEHVMHCATWMDDELLGHLQPKIIEPQPNTYAYTKNLTEDLVSQYEGKFPIAIARPSIVAAALKEPMPGWVDNLNGPTGLLVGAGKGVIRTMHCNEEYLADVVPVDLAVNACILLAYTTAMDKPEKIRFCNVALSDVNPLTWGEALDMGRIHVHEFPFSICLWYPGGSAKSSRLQHQIAVLLTHLLPAYFVDLLMYLMGKKTFMVKMQKRINYGLEVLQYYTTKEWHFKNDNFLALQTAVSEEDNKTFYTDVNIIKWNPYIRNYIKGAREYCCKEDPSTLPQARRLNHQLYYLDKITQVVVCSLVAYIIYYYSKIIFPIIFQRA
>EoFAR7
MRPKKGKAIIDRLDEFPKNPVFEKLLETNSTDVFRKLVPVAGDVGEDDLGLSSADRQILVDNVNVVIHSAATLDFEDNLRPTVKINLLGTRRVMELCKQAKNLKVMVHVSSAYVNSFVLEAHEKVYDAPEDAEKLISLVGTLSDDALDEIEPKLLKDHPNTYTFTKHLAEHEVVKCSELFPCTIVRPTMIVGSWKEPVPGWTCSKVGPQGFLMGAAKGVVRRLPLAKNNVADYIPVDVVVNQLLVAGWNAGQAKSGLTVYHCSSSTQKPFVWSLIENTINGMLHKYPLKSAVWYPHLKFMPSLLMFRISAIFVHFFPALLLDMMLRVTGGRPILIRLHKNVWNSLNRLERFIFTEWLFHNPKTIELGKKLNSTDSELFFIDISGLYWEDYFKKLHLGVRRYLNKESDKT
>EoFAR8
MLTGSVSEPAPGWVDNWFGPTGLMTPIALGICRTLYAEYDHNIDVIPVDLVCNMILVAATSAERSRDIPIYNSCTGTTNPVTVGFALSEYTKAAMKDGFNVLPYPQLVLYTTRKWLIKIVVTIMYLFSYVADFLLQIVRKKPRFEKILTQSVMVQDA
>EoFAR9
MGFLEERDLSGVPTIPEYYDGKTIFITGGSGFIGKVLIEKLLYSCSGLDRIYLLLREKRGVRSEDRLEQLYSLACFNRLRQEKPNIFKEKVFVVNGDVSENGLGLSQEDRALLVNRVNIIFHVAASVRFDDPLKFAAKLNLKGTREMTYLAKETKNLSSFVHVSTSYSNTNRDPVEEVMYPPHADWRETLQICDELDEHTLRTLTPKYLGEIPNTYTFTKQLAEHVVYEYKGDLPAVIIRPSIVIAAVDEPIPGWVENFNGPVGIFVACGKGIMRSVHTKPDIISDYIPVDVCVKHIISAAWVRGTKELERSDDIPIYNCCSGKLRAVVMSEVVELAKKIGSEVPLDNTLWTVGGHVTTSATVHYIKVLLQHLLPAVMVDMLLWLLGKKTMLVKIQRRIYSANLALRYYLLQQWTFDNKNFLSLRSNLKANDMAEFKDSFESIDVEEYFT
ICFLAGRRYLLKEKDEDIPKAKAHLARLYVLDKIIKYLYYFFLAWAFCKYFLFRYCGIALHDAFLL
