# Supplementary material for: Identification of Candidate Genes Associated with Type-II Sex Pheromone Biosynthesis in the Tea Geometrid (Ectropis obliqua) (Lepidoptera: Geometridae)
Source: Insects. 2024 Apr 15;15(4):276. doi: 10.3390/insects15040276 (PMC11050716; doi:10.3390/insects15040276)
Supplement: Supplementary file 1 [file insects-15-00276-s001.zip › supplementary files/File S2. The amino acid seuquences for CYPs phylogenetic analyses.txt]

>BmCYP4G22
MSYTNAENVVPTSTFSAINLFYVLLVPAVILWYAYWRMSRRRLYELADKLNGPPGLPLLGNALEFVGGSADIFRNIVQKSADYDHESVVKIWIGPRLLVFLYDPRDVEVILSSHVYIDKAEEYRFFKPWLGNGLLISTGQKWRSHRKLIAPTFHLNVLKSFIDLFNANSRAVVDKLKKEASNFDCHDYMSECTVEILLETAMGVSKSTQDQSGFEYAMAVMKMCDILHLRHTKIWLRPDLLFKFTDYAKNQTKLLDIIHGLTKKVIKRKKEEFASGKKPSNLNETATTSEPSTGKLTSVEGLSFGQSSGLKDDLDVDDDVGQKKRLAFLDLLLESSQSGVAISDEEIKEQVDTIMFEGHDTTAAGSSFFLSMMGIHQDIQDKVIEELDQIFGDSDRPVTFQDTLEMKYLERCLMETLRLYPPVPIIARQVNQEITLSNGKKIPAGTTLVIATYKLHRRPDVYPNPNKFDPDNFLPERSANRHYYAFVPFSAGPRSCVGRKYAMLKLKVILSTILRNFRVISDLKESDFKLQADIILKRAEGFQVRLQPRKRMAKA*
>BmCYP4G23
MTSLVDETEGYHVNSRVIFYPLLGLTTAIWILYRWQQNSHMHKLAELLPGPASIPIFGNALTLMRKNPHELVNLALGYAQTFGNVIRVWLGSKLIVFLVDADDIEIILNSHVHIDKATEYRFFKPWLGEGLLISSGPKWRSHRKMIAPTFHINILKSFVGIFNQNSNNVVEKLKSEVGKTFDVHDYMSGTTVDILLETAMGISRKTQDESGFDYAMAVMKMCDIIHQRHYKFWMRSEIVFKLTSFFKQQTKLLGIIHGLTNKVIKNKKETYLENKAKGIIPPTLEEFTHHSGEILANNAKTLSDTVFKGYRDDLDFNDENDVGEKKRLAFWDLMIESSQNGTNKISDHEIKEEVDTIMFEGHDTTAAGSSFVLCLLGIHQDVQARVYDELYQIFGDSDRPATFADTLEMKYLERVILESLRLYPPVPVIARKLNRDVTISTKNYVIPAGTTVVIGTFMLHRQPKYYKDPEVFNPDNFLPENTQNRHYYSYIPFSAGPRSCVGRKYALLKLKILLSTILRNFRTISEIPEKEFKLQGDIILKRAEGFQMKVEPRKRVPTNVAR*
>BmCYP4G24
MSSLLNYNFEFDVPPIFHTLLLAIMIMWMLHRWQQSSRLFRLGNKLPGPMALPLVGNSLLILGKKAEGWVKYALDYSEKYGTVVRAWAGPKLVVFLTDANDVEVILNSQIHIDKSPEYRFFKPWLGEGLLISSGXKWRSHRKMIAPTFHINILKSFMGVFNENSKSVVKKLRSEVGKTFDVHDYMSCVTVDILLETAMGITKTTQDAASFDYAMAVMKMCNIIHQRHYKVWLHFDAIFKLTSLFKKQRELLKTIHGLTNKVIKKKKFMYLQNKEKGIIPPTIEELTKIKDTNDSIMEDSAKTLSDTVFKGYRDDLDFNDEQDVGEKKRLAFLDLMIESAQNHTCNISDHEIKEEVDTIMFEGHDTTAAGSSFVLCLLGIHQEIQSKVYDELFEIFGDSDRLVTFADTLQMKYLERVILESLRLYPPVPAIARKLTRDVQIVTNNYIIPAGSTVVIGTFKIHRDPKYHKNPNVFNPDNFLPENTQNRHYYSYIPFSAGPRSCVGRKYALLKLKVLLSTILRNYKTTSEISEDQFVLQADIILKRYDGFKIRIEPRNKNHSNTV*
>BmCYP4L6
MYLILLICLLVLVLTVSWWSMLNRICKSNVPGPFPLPIIGNAHQFVVRSTEFLGLLKSFTDKYGDVFRVHFFSYPYVLISHPKYAEALVSSADLITKGRSYSFLKAWLGEGLLTASGPRWRLHRKFLTPAFHFNILQNFLPVFCKKSEILRDKIRRLADGQPIDLFPITALAALDNVAESIMGVSVNAQQNSESEYVRAIEXLSQITTLRMQIPLLGEDFIFNLTSYKKKQNIALEVVHGQTKKVIEARRCELEKNNKTNISGTNEIGIKNKHAFLDLLLLAEIDGKLMDEQSVREEVDTFMLEGHDTTTSGILVYTLFGLSKHPDIQEKWYEEQLTIFGEEMDRTPAYNELAQMKVLEWVIKESLRMYPSVPLIERWITKDAEVGGLKLSKGTSVVLNIFQMHRNPEVFEKPLEFIPERFDSLEHKNPFSWLAFSAGPRNCIGQKFAMMEMKVTLSTLVRNFKLVPVDIEPILCADLILRSQNGVKVGFLPRTQSNSKT
>BmCYP4M9
MWMYFILILLLLLTIHFLLNYNYRARLLRRIPGPRGYFIVGNALDVILSPAELFASTRKNAAQWPNLNRFWSFGIGALNIYGPDEIEAIISSTQHITKSPVYNFLSDWLRDGLLLSTGTKWQKRRKILTPAFHFNILKQFCVILEENSQRFTENLKDTEGKSINVVPAISEYTLHSIIETAMRTQLGSETSEAGRSYKNAICELGNQFVHRLARLPLHNNFIYNLYTLGKQNKHLNIVHSFTKKVIKDRRQYIRGNGGNNFDDEKDTQADEHSIYFNKKKTAMLDLLLKAERDGLIDEIGVQEEIDTFMFEGHDTTATGLTYCIMLIANHKSIQVGALRKYIDGESTRAADIEDLSKMRYLERCIKESLRLYPPVPSMGRILSEEIVLDGYTVPAGTYCHIQIFDLHRREDLFKDPLVFDPDRFLPHNTEGRHPYAYIPFSAGPRNCIGQKFAILEMKSLLSAVLRRYNLYPITKPEDLKFVLDLVLRTTEPVHVRFVKRNKV*
>BmCYP4S6
MIWTVVVLIIFIFLIWKALEDEENPLDSLPGPERKPIIGAALRFVNLNTREMFIKLREYHAMYGTRFVVKIFKRRVLHLSNEKDAEVVLSHSKNIKKSKGYTFLSPWLGSGLLLSTGFKWHSRRKILTPTFHFNILKSFLEIIKDKSCDLVKRLEEYRGEEVDLMPVISDFTLYTICETAMGTQLDSDKSAETKEYKMAILQIASLLLNRLTKVWLHNDLIFDQLTVGRKFQKCLKQVHSFAHNVIVERKRQRASGRDYSVVAEDVFGRKKRLAMLDLLLEAEEKNEIDFEGIMDEVNTFMFEGHDTTAVALTFSLMLVAEDDQVQDRIYKELQGIFGDSDRRPTISDVAEMKYLEAVVKETLRLYPSVPFIAREITEDFMLDDLNIKKGSEVVVHIYDLHRRKELFADPEKFQPDRFLNGELKHPYSFVPFSAGPRNCIGQRFAMLEMKCVLSEICRSFRLEPRTKGWRPTLVAEMLLRPNEPIHVKFIKRKQS*
>BmCYP4AU2
MIILLLLFFVASLYWLYWTNKSKRMNKMTASLPVPPTLPILGNATLFIGDTQKILKSLEDIADIAIKHKGSAKLWLGPKLYVAIGDPEDAQVVLENCLDKDVVYRFLRPWLGHGLFVAPVCLWKSHRKVLLPVFHNKVVEQYLQMISVQADILVERLNEKANKGEFDVLKYITACTLDIVFETAMGERMDVQRSPDTPYLRARHTVMTILNMRFFKVWLQPDCIFNLTSYSKQQKDNIDLTHKFTDEVXXXXXXXXXXXXXXXXXXXXXXXXXGKVRPVLDMLFGREIEFTDEQLREHIDSITIAGNDTTALVIAYTLVLLGIHQNVQEKVYLEQRTIFGDSKRGADKVDVAQMQYLERVLKESMRLYTVVPIIARNVHKDTYLPRCGVTLPAGIGAVVGPFAIHRSKSVWGPDADEFDPDRFLPERSLNRHPAAFLPFSHGSRNCIGRNFGMLIMKSIVSTISRSYRIEADELGPLKIEMLLFPIRGHQIRISRRETLA
>BmCYP4AX2
MWFSLLVVAVIYALWKLFYKEDDPIDSLPGPAKLPIIGNMLDMFNMTPGEKFKYERQLSKTYKQRYMQKVFYRRIVYLHHPDDVEVVLSHSKNITKNVIYDFLKPWLGTGLLLSTGSKWYKRRKILTSAFHFDILKDFASLFEERSRRLVDQLRANNGEAISILPVMNNFTLLTICETALGTKLDTDRSVNTAAYKDAISKIGQICIYRLSRIWLYIDAIFNRTSAGREFAKNVDIIHSFADNVIVQRKEQRLNSLDKGLVERDEFNRKKRTVLLDLLLEAEAKREIDLEGIREEVNTFMFAghdttgtaltfslmllsdheeaqERILEEYNEVMRGKETPTLSEFAEMKYLDAVIKETLRLYPNPHRIGRVLTEDITLGGVPMRAGTEVCVLTIDLHYREDFFPEPEKFRPERFLRGEIQHPYSFVPFSAGPRNCLGQKFAMLEIKSVLTHICNNFKLVPMKRNWRVETVSDIVLKPAEPIYIKFVPR*
>BmCYP6B29
MAIIYILSASVVLPLLLYLYFTRHFNYWKKRNVPGPKPVPLFGNLMELALRKKNIGIVFKELYENFPNEKVVGIYRMTTPCLLIRDLDVIKNIMIKDFDVFVDRGVELS*SGLGANLFHADGDTWRVLRNRFTPLFTSGKLKNMLHLMIERANKYIEHVEMLCDHQPEQDIHTLVQKYTMATIAACAFGLDIDTTDPNKDQLKTLEEIDRLSLTANFAFELDMMYPGVLKKLNSTLFPGFVSRFFKDVVKTIIEQRNGKPTDRNDFMDLILALRQLGDIQATKRNSEDKEYSIELTDELIEAQAFVFYIAGYETSATTMTFMLYQLALNPDIQDKVIAEIDQGLKESKGEVTYEMLQNLTYFEKAFNETLRMYSIVEPLQRNAKIDYKIPDTDIVIEKGTTVLFSPLGIHHDEKYYPNPSKFDPERFSPANISARHPCAHIPFGTGPRNCIGMRFAKIQSRVCMVKMFSKFRFELAKNTPRNLDIDPTRLLLGPKGGIPLKIVRR*
>BmCYP6AB4
MLTAAIFVIIVALVYLYSTRTFRYWEKRGIKHDKPVPFFGTDSEGYLLRKSMTQTAVDAYLKYPNEKVIGFFRSSRPELIIRDPDIIKRILTTDFAYFYPRGLNPHKKVIEPLMRNLFFADGDLWRLLRQRMTPAFTSGKLRAMFPLVVERAERLQSRTLEIASQPLDARELMARYTTDFIGACGFGLDADSLNDEDSAFRKLGAAIFNITVQQAIVAALKEIFPGIFKHFKYSSKYETDFMSLVSSILKQRNYKPSGRNDFIDLLLECRMKGEIVVESIEKMKPDGTSEVVRMELTEQLLAAQVFIFFAAGFETSSSATSFTLHQLAFHPEIQEKVQKELDQVLAKYNNKLCYDAIKEMRYLESAFKEAMRMFPSLGFLIRECARQYTFPELNLTIDEGVGIIIPLQALHNDPEYFDSPNEFRPERFMPSEYNHNKTKFVYLPFGDGPRGCIGARLGLMQSLAGLAAVLSKFTVKPAPSTKRHPVVEPKSSVVQSIKDGLPLLFIERTKS*
>BmCYP6AB5
MFFYLLIVILITLYYYGVRTFDYWKKKGVNHDPPLPFFGNNLRQFMQKASMAMMATETYKKYPEEKVVGFYRGTSPELVVRDPELIKRILVTDFSSFYARGFNPHKKVIEPLLKNLFFADGDLWRLIRQRFTPAFSTAKLKAMFHIITERAEKLQMIAENEAYENFCDVRELMARYTTDFIGACGFGLNIDSLSDENSQFRKLGKRIFKRDLSDAVRAALKLMFPELCKHLTFLTPELEKSMTYLVQNVIREKNYKPSGRNDFIDLMLELKQKGKLLGESIEAKNANGTPKQVELEFDDLLMTAQVFVFFGAGFETSSTASSYTLHQLAFNPECQEKTQKEIDEVLSKHNNKITYDAIKEMTYLEMAFNEAMRLYPSVGYLVRMCTVPEYTFPEINLTINEDVKLMIPIQAIQKDEKYFKDPERFHPERFSSGAKANLKPYTFLPFGEGPRACVGERLGQMLSMAGLVAVLQKYTVEPVEISLRDPIPDPTTTVSEGFVHGLPLKLRRRERRI*
>BmCYP6AB8
MLTAAIFVIIVALVYLYSTRTFRYWEKRGIKHDKPVPFFGTDSEGYLLRKSMTQTAVDAYLKYPNEKVVGFFRSSRPELIIRDPDIIKQILTTDFAYFYPRGLKPHKKVIQPLMRNLFFADGDLWRLLRQRMTPAFTSGKLRAMFPLVVERAERLQARSLKIASQPLDARELMARYTTDFIGACGFGLDADSLNDEDSAFRKLGAAIFNITVQRAIVAVLKQIFPRLFKHFKYSSKYETDFVSLVSSILKQRNYKPSGRNDFIDLLLECKMKGEIVVESIEKMKPDGTPEIIRMVLTEQLLAAQVFVFFAAGFETSSSATSFTLHQLAFHPEIQEKVQKELDQVLAKYNNKLCYDAIKEMRYLESAFKEAMRMFPSLGFLIRECARQYTFPELNLTIDEGVGIIIPLQALHNDPEYFDSPNEFRPERFMPSEYNHNKTKFVYLPFGDGPRRCIGARLGLMQSLAGLAAVLSKFTVKPAPSTKRHPVVEPKSSVVQSIKDGLPLLFIERTKS
>BmCYP9A22
MITLIWLGVLLVTLTLHLRKVYSRFKDYGVNHFTPIPVLGNAGPITVRLRHVAEDFDMVYKAFPEDRFTGRFDLLRPTVIIKDLDLIKQITIKDFEHFLDHRALVDDTADPFFGRNLFSLRGQEWKDMRSTLSPAFTSSKMRGMVPFMVEVNNQMIDMIKKKIVANAGYLDCEGKDLTTRYANDVIASCAFGVKVDSHTNEENQFYLMGRDMADFGFRKIMVFLGYSSFPKLMKKFNAKLLSDETGHFFTDLVLRTMEDREVKEIVRPDMIHLLMEAKQGKLSYDEKSTKEADTGFATVEESDVGKKTINRIWSNTDLIAQATLFFVAGFETISSAMSFALHELALNPEIQDRLVQEIKENYAKTGGKFDFNCIQDLTYMDMFVSEVLRLWTPVVGMDRLCVQDYNLGRANKNATKDFILRKGEGLSIPTWSIHHNPEYYPEPYKFDPERFSEENKRNIKPFTYLPFGTGPRNCIGSRFALCEVKVMLYQLLQQIEVLPSDKTKVRAKLAKDTFNVKIEGGHWIRLKLRD
>BmCYP333A2
MYSLNKSGQRVFALQIHKRYHYANGKFSTFNKPFESIPGLGALPLIGPLHHFLPIIGTIGPKTNMFDVLGILEGKFGPLVKVDGVFARGTMLFLFEPDHFEQVYRAEEANPLRPGFQVLDYYRTQLRKSRYGGLHGLINAQGPEWREFRTKVNPALLLPKLVKLYAPGIDEIAQDFVQRYLFSFVIKYYNCVCNFLCSSIIPLRDNFELELTKFSLEATALVALGSRLGCLKDSLDSDHPARRLMKSTRDIFELTYKLEIRPSPWRYIATPAYKMVIEAYDTQWEVSKYYFRISMMYINHARKKLEQRGYDIPEEEKSVLEKLIAIDEKVAVMMASEMLLAGIDTIDVIAPNEYLSRSEKFYPQPEEFIPERWLVEKSDPLYYGNAHPLVTLPFGFGVRSCIGRRIAELEIELLIKRLIEEFKVTWNGPPIKIVNKLTNTFVKPYNFTFTSVK*
>BmCYP333B1
MIIALHYSKLRPVLNFSCLQQCVRTVTVSAATEKLQQTELKSFREIPGPSSLPIMGPFLHFMPGGSLHNINSTELTHKLYDIYGPIVRIDSMFSKDAIVLLYDAESAGIILRNENNMPIRISFKSLSYYRQKYKKSENDRTDRPTGLVSDHGELWKSFRSAVNPVLLQPKTIRLYSSALEEVATDMVERLRSLRDENNRIRGQFDQEMNLWSLESIGVVALGNRLNCFDSNLQDDSPVKRLIECVHQMFVLSNELDLKPSIGQLNYTKNIFKTRLIYFSLTKYFIKKALDDIKMNKSKSDDEKPVLEKLLDINEEYAYIMASDMLVAGVDTTSNTMSATLYLMAINQDKQQKLREEVMSKNGKRSYLRACIKEAMRILPVVSGNMRRTTKEYNILGYHIPENVDIAFAHQHLSMMEKYYPRPTEFIPERWLTNKSDPLYYGNAHPFANSPFGFGVRSCIGRRIAELEVETFLSKIVENFQVEWSGSSPRVEQTSINYFKGPFNFIFKDL*
>BmCYP333B2
MIGLYILFITFFFLFQNLIYCQATVSTSENVDVTNLKPFHEIPGPSSLPLIGPLLHFIPGGSLYTPDTKDFSAKLFKLYGPIVKLDPLFARNTLLMVYDPESAANVLRSENRIPYRGGFNSLAYYRKHIKKHENNHKKLTGLITEGEEWWDLRSTVNPVLLQPKTIKLYSAAIDEVAQEMMNRMHRKLDENDRLQAKFDDEMNLWALESIGVVAFGIRLNCFDPNLAENSPEKKLIECVHQIFNLSNQLDFQPSLWHIFSTPTYKKAMKMFQLQEELSKYFINKAMRNINKNENKPDEQKGVLEKLLDINEEYAYIMATDMLVAGVDTVANSIAATLYLFAKNPEKQEKLREEVMSKESKRYLKACIKETMRMMPVVSGNLRRTTKEYNILGYHVPKGIDVAFAHQDLSSMEEHYPRPTEFIPERWLADKNDPLYYGKAHPFVMAPFGFGVRSCIGRRIAELEIETFLTKILENFRVEWYGPPPKIIQTSINYFTGPFNFVFNDIKKK*
>BmCYP15C1
MLALIALCFILFFYIISRRHRGLCYPPGPTPLPVVGNLISVLWESRKFKCHHLIWQSWSQKYGNLLGLRLGSINVVVVTGIELIKEVSNREVFEGRPDGFFYTMRSFGKKLGLVFSDGPTWHRTRRFVLKYLKNFGYNSRFMNVYIGDECEALVQLRLADAGEPILVNQMFHITIVNILWRLVAGKRYDLEDQRLKELCSLVMRLFKLVDMSGGFLNFLPFLRHFVPRLIGFTELQEIHNALHQYLRYQEIIKEHQENLQLGAPKDVIDAFLIDMLESQDDKRATLDDLQVVCLDLLEAGMETVTNTAVFMLLHVVRNEDVQRKLHQEIDDIIGRDRNPLLDDRIRMVYTEAVILETLRISTVASMGIPHMALNDAKLGNYIIPKGTFILLSLYELLHHGPHWKDPETFRPERFLTKEGNILQDEWLIPFGIGKRRCIGEGLARSELFMFLTHILQKFHLRIPKNEPLPSTEPIDGLSLSAKQFRIIFEPRKTFKSI*
>BmCYP18A1
MITMLTNSKILWALWQVMNYCVSRTSVMLIIVTCTALLLTQFLKLVRDIRKLPPGPWGPPVVGYLPFLGVRHKTFLQLARNYGALFSARLGNQLTIVMSDYKIIREAFRREEFTGRPSTPLMHTLDGLGIINSEGRLWKNQRRFLHEKLREFGMTYMGNGKKLMEDRIQNEIHELIVSLHRAQGAPIDVNPLLALCVSNVICGITMSVRFSNGDVRFERLNHLIEEGMRLFGEVHYGEYIPLYNYLPGKALAQEKVAKNRDEMFAFYQTLIDEHRETLDINNARDLIDVYLIEIEKAKSEGRAGELFEGRDHELQLKQILGDLFSAGMETIKSSLLWMIVFMLRNPDVKRRVQEELDAVIGRERLPSIDDISSLPYTETTILETLRLSSIVPLATTHSPTRDVQINGYKIPAGSQVIPLINCVHMDPNLWDEPNKFNPSRFIDATGKIRRPEYFMPFGVGRRMCLGDVLARKEMFMFFSCMMHQFDLEMAEGDALPSLEGIVGATIAPKAFRVKFLARSPVPLVPTTLSADSSHLRHVGSH
>BmCYP301A1
MGRLRTFTAYRPIVNARYASTCPFSKRQQSQVAPTAELTEEIFANAKPYSQVPGPKPIPILGNTWRMVPVIGQFDISEFAKVTKLFLDRYGRIVRLGGLIGRPDLLFVYDADEIERMYRREGPTPFRPSMPCLVKYKSEVRKDFFGELPGVVGVHGDQWRRFRSKVQRPILQPQTVKKYVAPIELVTEDFIKYMEDARDENGDLPHEFDNDIHRWSLECIGRVALDVRLGCLSPQLTSDSEPQRIIDAAKYALRNVAVLELKAPYWRYFPTPLWTKYVNNMNFFVELCSRYINEALERLKSKKSTSEDDLSLLERVLKSEGDPKIATIMALDLILVGIDTISMAVCSILYQAATRLKQQDKMAEEIRRVFPDPSKPISYSDLDKLHYTKAFVREVFRMYSTVIGNGRTLQEDDVICGYHIPKGVQVVFPTIVTGNMSQFVSNPEEFRPERWLESDGKLHPFASLPYGFGARICLGRRFADLEIQVLLAKLLRRYRLEYHHEPLEYAVTFMYAPDGPLRLRMVQR*
>BmCYP18B1
MLIYTRIISTLGMWTKLDTYIELYNGYMQDILDRKHRTMDLLFLVLLGLLFLFLKRTICYYMYLPPGPWGVPFLGYLPFMKSSPHAMYSRMADKYGEISSIKLGNHLVVCLNSPKLVKELFSRSDSIARPRTPLNEIMEGRGIVLSEGILWQKQRQFLHEKFRALGVKVWPKQRFEKFIIMEIEEFITDLIKLNGAPVDPTLLLGRHVHNIICQLMMSFRFEEDDQEFGIFNEKISRGMKLYGSIHASEYVRHYLKLPGKKTILDEMKRSLADISEFHANKIRERIDYRATHPYDEPADLLDYYLDNIEARKSRKRFPDIFPGVDPEKQVVQVMNDLFSAGMETSRTTLSWTLLMMIHEPDVAAKVRAQLTETVHPGELVTLDHRPELPYLEAVLFETLRCVSLVPLGTTHVNTTSEWKVDKYVIPKGAHIIPLIGKMNNDPKVYPEPDKFKPERFLRDGQFHIPDSYMAFGVGQRLCLGIQLARMQLFLFFANIMNRFEFSLPEGAEMPPLEGFMAATHTPLPYSLCFHKIDN*
>BmCYP49A1
MIMINLLGAKNSMLSTCPVHIQRARSTHVVDATAFEVSSPVKPWEDVPGPKPLPLLGNTWRFTPYIGSYSVEHIDRICVSLRAKYGKCVKMAGLLGRPDMLFVFDANEVERVFRGEDAAPHRPSMPSLNYYKHTLRKDFFSAEENCAGVHGDSWSAFRTKVSRVALSAGAAAQYTAPVAEVADCFVERIRKIRDENMETPEDFLNEIHKWSLESLGLIALDTRLGCFEACEGSESQRLIDAVKTFFLCVGELELRAPCGGSTPPPCSDERRCFRHYPQVSVTLRHVDKALEEIKLNGSSKSLLQDLVTAAGARVAAVAALDMFLVGIDTTSTAVASILYQLSSRPHVQEKIYEEVTKALQGRPMSPGDLNQMPYLKATVKEVLRMYPVVIGNGRQLTKDTVICGYNIPKGTQVIFQHYVMGNSEEYFKDASQFRPERWLKRTAQRHHAFASLPFGYGKRMCLGRRFAELEIHTVICKLLQKYKLEYHYGDLEPTRSFIARPKRALKLRFIDRI*
>BmCYP302A1
MFVRLTVKNNIPYRARKCVYRRASENFVGSEHASKVNEQGDNLMNFEDIPGPRSYPIIGTLHKYLPLIGDYDAEALDKNAILNWRRYGSLVREKPIVNLVHVYDPDDIEAVFRQDHRYPARRSHTAMNYYRTNKPNVYNTGGLLRSNGPDWWRLRSIFQKNFTSPQSVKTHVSDTDNIAKEFVEWIKRDKVSSKNDFLTFLNRLNLEIIGVVAFNERFNSFALSEQDPESRSSKTIAAAFGSNSGVMKLDKGFLWKMFSTPLYKKLVNSQIYLEKISTDILIRKINLFESDDSKNDKSLLKTFLQQPQLDHKDIMGMMVDILMAAIDTTAYTTSFVLYHIARNKRCQDEMFEELHTLLPKKDDEITADVLSKASYVRSSIKESLRLNPVSIGIGRWLQKDIVLKGYSIPKGVIVTQNMTSSRLPQFIRDPLTFKPERWMRGSPQYETIHPFLSLPFGHGPRSCIARRLAEQNICIILMRLIREFEIQWAGEELGVKTLLINKPNKPVSLNFIPRSS
>BmCYP303A1
MWLAALAVLLAVCLYLFLDTLKPRKFPPGPKWTPILGCAKEVYKLREKTGYLYKAVRELSLTYCKETPVLGLRIGKDRIVMVNSLEANKEMLFNEDIDGRPKGIFYQTRTWGERRGVLLTDGELWKEQRRFLIKHLKEFGFGRSGMGETAKLEAEHIVIDVMHMIGDRGSAVIQMHNFFYVYILNTLWTMMAGNRYNPSDPQMKILQSMLFDLFAAVDMVGTAFSHFPILSIVAPTLSGYRNFIKTHKRIWKFLREELARHKDSFQPDKEDKDFMDVYIRALREHGEVNTYSEGQLVAMCMDMFMAGTETTSKSMSFCFSYLVREQEVQRKAQEEIDRVVGKDRVPSVNDRPNMPYNEAIVHECVRHFMGRTFGVPHRALRDTTLAGCHIPEDTMVVSNYTNILLDENYFPEPYSFKPERFLVNGRVSLPDHYFPFGLAKHRCMGDALAKCNIFVFTTTMLQRFSLVPVPGEGLPSLDHMDGATPSAAPFKALVIPRI*
>BmCYP305B1
MLPVLVCIIVIVLICCNVIRSVIKPEKFPPGPIWYPFFGSSSIVQQMTSKHGSQWKALLELSKQWSTQVLGLKLGRELVVVVYGEKNVRQVFSESEFDGRPNSFFYKLRCLGKRLGVTFVDGPLWREHRQFTVKHLKNVGFGKTSMELEIQNELKLLREYINDNKHKPIKVDSMFSSAVMNVLWKYVAGERIREDKLERLLELFYLRSKAFTLTGGLLSQIPWCRFIIPGLSGYKLIVDLNQQISEIIEEAIKKHLNKEVQQNDFIYSFLDEMNEENKASFTYDQLKTVCLDLIIAGSQTTGNAVKFALLSVLRNKNIQEKIFNEIENTIGDSMPCWADSSKLVYTSAFLLEVMRIHTIAPLAGPRRVLQDTVIDGYVIPKETTVLISLADIHLDPNLWPDPHEIKPERFIDEKGLSKSNEHIYPFGSGRRRCPGDSLARSFVFIIFVGILQKYRIDCVNGVLPSNEADIGLLAAPKPFVANFVSRE
>BmCYP307A1
MSSLIIVLFVFALAVYKLLRRKTVRWVKTNKYGGVETAILRTAPGPVCWPIIGSLHLLGGHESPFQAFTELSKKYGDIFSVKLGSADCVVVNNLSLIREVLNQNGNVVAGRPDFLRFHKLFAGDRNNSLALCDWSNLQLRRRNLARRHCGPKQHTDSHARIGTVGTFESVELIQTLKGLTSRSDASIDLKPILMKSAMNMFSNYMCSVRFDDEDLEFQKIVDHFDEIFWEINQGYAVDFLPWLAPFYKKHMEKLSNWSQDIRSFILSRIVEQREINLDTEAPEKDFLDGLLRVLHEDPTMDRNTIIFMLEDFLGGHSSVGNLVMLCLTAVARDPEVGRKIRQEIDAVTRGKRPVGLTDRSHLPYTEATILECLRYASSPIVPHVATENANISGYGIEKGTVVFINNYVLNNSEQYWSEPEKFDPSRFLEKTRVRTRRNSQCDSGLESDSERAPVGKPDVEREMLSVKKNIPHFIPFSIGKRTCIGQTMVTSMSFTMFANIMQSFEVGVENINDLKQKPACVALPKNTYKMHLIPRK
>BmCYP315A
MHRFPSMSSIRSAVRSRNSNRCSMSTKPHKSLRTIDEMPHKKSLPIIGTKFDLFSAGGGKNLHKYIDMRHKQLGPIFYERLTGKTKLVFISDPTHMKSLFLNLEGKYPAHILPEPWVLYEKLYGSKRGLFFMDGEDWLINRRIMNKHLLREDSDVWLRAPIRTAVFHFICNWKLRAQSGNFSPNLESEFYRFSTDVILAVLQGNSALLKPTPEYEMLLLLFSEAVKKIFSTTTKLYALPVEFCQRWNLKVWRNFKQSVDDSISIAQKIVYEMLHTKDAGDGLVKRLKDENMSDELITRIVADFVIAAGDTTAYTSLWILFLLSNNTEILTEMNDNDQYVKNVVKEAMRLYPVAPFLTRILPKQCVLGPYLLEEGTPVIASIYTSGRDEQNFSKADQFLPYRWDRNDQRKKDLVNHVPSATLPFAFGARSCIGKKMAMLQMTELISQIVKNFDLKSMNNSDVDAVTSQVLVPNKDIKVLILPRSISK
>BmCYP324A1
MLFIIIFIFILLLLTWWLIRWQQVKSYWAARNVPHEPPHPVLGSLTFLQKENPSIWLIKLYKKFPFPYIGIWLFWKPALIINSPELARQILTKDADTFRNRFSNAGKSDPVGALNLFMINDPVWSSVRRRLTPVFTKLKLQALYPILIRKSNDLKKRIKEDTEKNIKINLRSLFVDYSTDILGEAAFGVSSNSITTGESAMREVTKDFMKFDWLRGLQWSCIFFFPELADFFRCKLFPKESLEILRKIYRTMVAERSKSQSISGKSKDLLDALMAMKIEAAAENEVYNEDLLFAQATLFVQAGFETTSSAITFAIYELAYNPEIQERLYREIVEAKQKMEGNELDGVVLSNLQYLNCVINETLRKYPSLGWLDRVSSQSYKVDDTLTVPAGTAVYVNVAGIQSDPQLFPKPEEFIPERFNTDNNNIKPFTFIPFGEGPRQCIGIRFGYQAIQFGLSAIILNFKLRPIEGSPLPNNCHIESKGFVYTADHPLHIQFVPRN*
>BmCYP341A1
MIVILLIVLVLGWFSVFRYRRRNMYKLAAAIPDVDKHIPLLGIAHKFTGNTEEIMSMLQKYSYNSMKHNGLAKGWLGHVLYFVLSNPVDSEVVLKTCLEKDDLHRFIRAIIGYGGIFAPVSIWRRRRKIMVPAFSPRIVQSFVGIISEQSEKLASNLGKRVGKGMFSSWPFLSAYTLDSVCETALGVKINAQGDKDSSFLKSMNRILNIVCMRIFHLWLQPVWLFKLFPVFNEHQSCIEMLHDFVDKVIQNKREEIKRENNSKTEVDYEYNLGSYKCKTFLDLLITLSGAEKGYTNIELREEVLTLTVAGTDTSAVAIGFTLELLSKYPEIQEKVYKELREVFCDSERPLIKEDLEKMKYLERVVKESLRLFPPVPFIIRKVLEDMTLPSGSVLPAGSGIVVSIWGIHRDPKYWGPEAEHFDPDRFLPERFNVEHPCCYLPFSSGPRNCLGYQYAMISIKTSLSAILRRYKVVGEPEKGPVPRIRVKLDIMMKSVEGCQVALERRPTK*
>BmCYP341B1
MLVQLILCIFVALWLLSQRYKKKEMMKVWEQLKNDYTALPLIGHAYMFFGSQEGRHNKRMKTFQRLGKESTERGGLLALWQGSRLYVMISEPVMAEYVLKTCLEKDDILKCSRFLVGNGSVFAPVSIWRPRRKILAPTFSPKNLTHFVDIFSKQSSYMVKYLGKAAKTGNFSIWKYINTYSMDSICETTLGVKVNAQGNSEQPFLRAFEIICRLDSSRFCQPWLHNDTVYKMMPQYQQHKDSKDFLCNFIDQVIKSKRNSLEEQKDSTEADQNAHRNGLKSFLELLIESSGGNKGYTDLELQEETLVLVLAGTDTSAVGVAFTSVMLSRHQDVQEKVYEELKEVFGDSDRPIVADDLPKLKYLEAVIKETMRLYPPVPLIVRKVDKDVTLPTGLTLVKNCGIVINIWAVHRNPLYWGDDADIFRPERFIDTPIKHPAAFMAFSHGPRACIGYQYATMSMKTATANLLRHFRLRPAEPTDPTYKHEKNKPLRVKFDVMMKDMDNFTVQLEPRYK*
>BmCYP332A1
MDVSGPLQLFLIFIIFCLTAIYLLFNRNYQYWEKRGVPYEKPFFLFGSLSFILRKSFWDYFYELSKRHTGDYVGIFLGFKPTLMVQTPEIARRILVKDNAHFNNRYCYSSYGVDPLGSLNLFTVKNPKWSNIRHELSPMFTSLRLKTICELMNVNAKELVLKIQRDYIDNNEDVNLKELFSMYTSDTVGYTVFGLRVSALNDPSSPLWFITNHMVKWDFWRGFEFTAIFFVPALARFLRLKFFSQPATEYIMRLFRTVVDERKKTNQNTDKDLVNHLLKLKENLKLGADIKLADEIMMAQAAVFILGSIETSSSTLSYCLHELAYHPEEQQKLFEEVDDAIKETGKEILDYENLQELKYLSACILETLRKYPPVPHIDRVCNKTYKLNDELTIEEDIPVFVNVLAIHRNEKYYPEPDQWRPERMIGVTDNDNLQYTFLPFGDGPRFCIGKRYGLLQMRAAIAQMIHKYKFEAAEPHSTPSDPYSVILSPKSGGRIKFVPR*
>BmCYP337A1
MLLLLLISFTLLLIFFWKQNNYWKSRNVKQVTGTLFKFTFGSRSLPEYYKEIYDKHNESQIGIYLGRRPAIILKDLRDIQAVLAGDFQSFHSRGIILSEKETLADSILFIDDLPRWKILRQKLSPAFSSLRLKTMFEGIERSARDFVEFIENSGNDQDLEEMPFNAIYKYTTGSIGAAVFGVDVDQNTLDTPALNITRKALEPTLKSIMTFFLAGTFPRLIKWLDMMNFDNYETSFIDAVKKVLENRRAGEKQYDFIDVCLELQNHEVLRDLVTGYEIVPTDELLAAQAFFFFVAGADTTANVMHFTLLELSSNPSVLKKLHAEIDEVFQDGKKTLNFEDMDKFKYLEMVVNETMRKYPPIGLLQRICTKETNLPSNNLRISKDTIAVVPVLALHRDERFYPKSDAFDPQRFAPENFNEINKFSFLPFGEGNRVCIGAKFARLQLRAGLAWLLRKYTLVPQDYKPVKFERSPFAVRDTKAKYRLINRTN
>BmCYP337A2
MLPVLVIVSLVAILILYWQSSNYWKKRNVREVNGTVLKFTFGNCSLPEYYKQIYDKYNENQIGFHLGASPALVLRDLQDVQAVLASNFQSFYRRGFAVNDADVLGGNMLFLDDLPRWKILRQKLSPAFSSLRLKAMYEAIEKTARDFTDYIATDERAIKEPFDAVLKYTTASIGVAVFGLDEKGESLIDLPLSHVAGNALKPSLKANIVFFIGSTFPRLFKWLNMTFFGEYEDVFIGAVKKVLKNRRKLDKRLDIVDVYLDMQSSGRLRDVVTGFEMEPTDEVIAAQSFFFYVAGADTTANAIHFILLELSANPHVLNKLHAEIDTVLPKGTEVLTFEDIDRLTYMDMVISEAMRKYPPIGFIQRLCTKDAILPSNNLRISKDTVTVVPILAIHRDERFYPNPDVFDPERFTPEKIKERNKFSYLAFGEGNRICIGARFSRLQVKACITWLLRKYTLKPQEYKPERFERSAFSLRDTKSKYEFIRRTN
>BmCYP338A1
MFFESFLLNLSVLIVLIVALVFDYVTKFFSYWYVRHVPYKTPIPFFGSDYHRVLGLTNSTDEVVKLYNEHPGDKFVGRLKNRIPDLIVKDPDAIKRMLSTDFAYFHSRGLGLDKSRDVCIRNNLFYADAEKWTLLRQGLEAVLNGLCREFDIHACLSEANGDTNVQQLLSVVLDSVFDNLLLGDEGTSIKELRTTLQKRSMIVKLKSYLKNIFPSIYVTFGLSTLPNNVLKNTRKYMESSKLQRLIDDSGYMHQVSLKDKHVYAFENEFASSTLALFVTEGYIPCLYTLTALFYELAVNPQIQEKARNSIEKDKGVNYLDAIIKETMRLHPSHSIISRQCVKMYQYPDSNLTIDRNVTINVPVEAIHKDKEHYENPEVFNPERFFDDHGPTKHSYSYLPFGAGPRKCI
>BmCYP365A1
MFGFRRSLVEAVVFLSWLLEDWTFGSSVLWHVYFTLWICSLVLTVTTYDHDYWKDRGIFSPPALPVVGHILSVVLFREQGGMCFKRIYDTYTDQRFLGTHQFYQRTLVIRDPELIKRVCVNDFQHFVDRGFFFNKEVDPLAGSVLFLRGNEWKKLRAKISPIFSPNKLRGMFPLIDNTADEFDAYALVDSEELVGGYTADAIVPCAFGLKSLVMDKPDDPFAVALQAFYEKSLYNVFEKTMRQFWPAFVLFFRMRIIPKKTHDFFHNVVTSVLRARESGEQEKRGDFIDMMMNLRNDDANNKKTDDPDEVEITDIVISANAFIIFLGGFETTSSTLAFLFLELAADQRVQEKMRQEIREVLSRNDGKMTFEILQELIYMEMVIQETLRLYPPFPSIQRMCTKDYLIPGTEKVVEKGTIVLFPTLGIQRDNQYFERADDFYPERWSGGFVPPPGVYMPFGDGPRYCIGKRFAMIQMKCCLVKVLQYVVITPASPAQPRTRPFAADCCSPQTLHPDNSLVKLSLL
>BmCYP366A1
MLIMSEVLWCLLMLCACVWWWCSAPRRTRKLLAALPSFPQLPLLGNIHQIPRNSINLFQFLEKIAVTCDTTEMPFVFWLGPRPILFISDPEDVKGVNNAFIEKPHYYSFAKVWLGNGLVVAPPEIWKNSIKKLSGTFTPSIVEGYQEVFAGRAADLVQRLKARTTEEPFDIMHDLAYTTLEAICQTAFGFPKISESIVTKEYYDAFHRCLELLIRRGLNPLLHLDFMYRLTPASKELQKCVGILHNVSNTVITKLIQERECAKQDNRNEIVPNRRRFKSFLDLMLEMQVSTPELSVEQIRSEVDTVLFGGHETVATTLFYALLMIGRDKNLQDKLYNEVRDVVGDGGRPVTGADLPRLRYCEATVLETLRLFPPFPAVLRMADKDLQLSSGKCGVPRGTVCAVSAMVMGRARRLWGPDAAEYRPERWLAPPHAQPAAFLAFSYGRRACIGKNYAMAILKTVLASCVRELEFTAEQAELQLKLDVVLRPASGHLLQVKTRNLK*
>BmCYP367A1
MLWPVIYLLALVFAYWPYWRWKNRRLLRLSASMPGPRALPIIGNGLLIVVNTGGKFNKTILFRTYGDYCKIWLGPELNICVKNPDDIRLLLTSNKVNQKGPAYEIMKAAIGPGILTGGPTWRNHRKIVTPSYNKRAVKLYSAVFNREAEVLANLLLKKQSGVTFNVYYDVVEITTQCVCQTLIGLSKDDSRNVDGMSDLILETQNLYELLFTKMTVWWLQIPFVYWITGRKATENAYVKKIDRLTSDFLKKRRTALKGGNVDEESMGIVDRYIASGELTEQEIKWETMTLFTTSQEASAKITSAVLLFLAHLPDWQEKVYKEIVEVIGSGRNDVTAEHLKHLHYLDMVYQEALRYLSIAALIQRTVEEEITINNGKFTLPIGTTLVIPIHDLHRDPRYWDEPLKVKPERFLPENVKKRSPNVFIPFSLGAMDCLGRVYAEPLIKTLVVWAVREVQLEAEGCVEDLKLHVAISVKFANGYNLKVKPRI*
>BmCYP367B1
MISYMILIVIVFALMWSGWKQKNKKFMEMANQFPGPQALPFIGNALRFMCEPEELISVIKELLQVYGEASRFWLGPNLNVIINNPDDLKILLSSSKTSTKGPQYKYMAHVLGGGILSGSGVTWRKHRKIATPNYGKKVVDSYEKIFNEEVHLLLKKLRNIPSEQEFDIYNKIVQTTSYCVCQTLLNLSKEQVTEIPHLQEIIDCTPRNYDIVFDRMIKWYLQIDPVFWMTKSYQDQKHFVALITEFSKAIIENRKREINKIYLNNEESINRQLGVIDRFILSEELTQEELIKETFTIFTSSQEATAKICSFVLLMMAYHPKSQEKLYEEITKIIGDKDRCVTNEDFKQMPYLDMVFKEVLRLFPIGSMLQRTINENIRISSGTLPAGCSLVAPIYHLHRDSRFWTRPDDFDPERFNPVNTKLRQPNCYIPFSLGPMDCLGRYFGTRLVKMICVRVLREFEVTTSRTYKDLKLSIAISVSPLDGFPVKLHPRKIKEKQ*


>EoCYP340BD1
MYQLVLLCCLCVLWLYYKKQPSEDPPTLSGWLPLIGHAHKLLGDNVKLFNVFEKIAAECTEKGGVITMYLGPKKLYALTDPDDCLTVMNTCLDKSLYFKFGKQFLGNGLITADAQRWMITRKLLNPAFSQKVLDTFMGIFNTQSEDLVDKFLLEKKQPFDHETLLRMNNLETICATSFDVHDEECREILKKYLPLLNEGSINVNTRMQKFWLHPDVIYNMSSLKRDFDKLIHEIVVLSKMMIERNKSEKKKFPNQKLGPGTPRRFIDLLLDVAEETNCFSEQDIREESDTFIVGGHETTANAMVFALTLLGAHTDVQEKVYQEIINVCGNTGPVEKQDLSKLIYTEAVFKETLRLIPVATLLPRRINQDLKLKNYSLKAGTDCLILVYGLHRHTIWGADADKFRPERWLNKGSVPDAKYFGGFGLGKRSCIGKVYAMMSMKITLVHVIRKFRIYSDVSKLVFAIQLFTKAQSGHFIRLEQR*
>EoCYP4L71
MIVLMLVCFLIVLLLFSWIPILNRQGFNVTGPLPLPLIGNGHLFLVKSTEYLNVLNELSKTFGDAYLVYFFTFPYVVLSHPKFIEPIITSTELITKGRSYNYLKPWLGDGLLTATGQRWKRHRKFLTPAFHFNMLPNFVPVFCKNGRIFMDKLDHLAGEQAVDLVPIVALVALDNVTEAITGVSVDSQTTVNSEYVKSVDTISEILSRRMQVPYLGSDFIFNLTANKNKQDKAIRFLHNHTRNVIATRRNRIKGTNNGSFQDCNDLGIKNKNAFLDILLAAEKEQEVNEEGIREEVDTFLFEGHDTTTSGLCYSIYCISKHPDVQTKILQEQETIFGDDMERDPTFTDLNKMKYLDLVLKESLRLYPSVPLIERKIVRDVEVGELKLRKDTTVVINIFQMQRDSRWFNDPLEFRPERFDTSASESVAFSFLAFSAGPRNCIGQKFAMLQMKAILSQLVRRFRVLPVEEEPLLCLDLVLRSKNGVQVKLLRRQQVQ*
>EoCYP9A116
MFLTIIWVCTALAALCLYLRQHYSFFSRHGVKTPLTLPIVGNMGRILCKMEHFADQIDSCYFAFPEERFVGRFEFLRPMLVIRDIELIKKIAVKDFDYFTDHRSIIDENTDPLFGRNLFSMKGQEWRDMRSTLSPAFTSSKIRVMVPFMVEVGDQMIKALKLRIKESGKGYLDVDVKDLTTRYANDVIASCAFGLKVDSHTDVDNQFYAMGKTTSTFKFKQLIKFFGFANCPKLMKVLGLTLFTAESRDFFEDLVLSTMRNREENNIIRPDMIHLLIEAKKGRLTHDAKSKDVDAGFATVEESNVGKKTIDRAWSDTDLVAQAILFFIAGFETISSAMSFLLYELAVNPDIQDRLLQEIRENHDKNGGKFDYNSIQNMTYMDMVVSELLRLWPPAIALDRHCLKDYNCGKVNSKATEDYILPKGTGVGIPTWSFHHDPEYFPDPYKFDPERFSEENKHKINPFAYMPFGLGPRNCIGSRFALCEMKVMAYQLLQYMEVSPGEKTTIPAKLDPDTFLIKMKGGHWIRFKVRE*
>EoCYP4AU1
MYVLIIFFLVSLVYYVKYRRSRNVLYELSKTLPDAGGLPIIGQSHWFIGGPERLYKNIRALFKKLEGTADLTKVWIGTKLYIVTTDLDDVQKILENCLQKDYSYKFLKTWLGNGLFVAPVDMWKAHRRLLLPVFHNRLIEDYIEVFGEQGSVLVDRLQQHDGKQEFDVYEFVTSCMLDIVFETAMGEKMDVQHNPDTPYLHARKTVMSIISMRMFKPWMQPDPLFNLTSHSVAQKESIDLTHHFTDEVVAKKRLTVENTNEENVKGRKDILELLLAKNLNFSNEQLREHIDSITIAGNDTTALVIAYTLMMLGIHTHEQENVYQEINSVFGDSMRSPTKEDLNKLEYLERVIKETMRLYTVVPIIARETQKELKLSTCTIPAGVGCCVAPFMLHRSKKVWGEDADDFKPDRFLPENCTNRHPCAYLPFSYGVRNCIGRHFGMLAMKSVIATVLRSYEVSAKPFDRLKIEILLIPVTGHLISIRKRRR*
>EoCYP324A1-C-term
MKQDAEEDGEEMDEDMLLAQAAIFLFGGFDTTGSTLTWTTYEMAHHPECQDKLYEELKEAKEKLGGKDFDGSTLAELPYLNAVIKETLRIYPPMGWLDRIASTAYQIDDNLTIPAGTVLYVNGTSMQIDEQYFPDPLTFNPERFMPQNKTSIQPYTFMPFGDGPRSCIGMRFAYQTMRFALASLFLEYRVSPLPGRPRPGECTVETKGLLYMVTEKLSVQFTSRK*


>EoCYP4AU2
MIILVALTLIGFLYYVYWCLKARHMDKMTASLPGPPAIPLLGNATLFIGDTQKILRNIENIAEIALKNKGCAKIWLGPKLYVAIGDPEDAQVVLENCLDKDVVYRFLRPWLGHGLFVAPVGLWKAHRKVLLPVFNNKIVEQYLGVIAEQSDVLLDRLNERAGKGDFDVLKYITACTLDIVFETAMGERMDVQRSPETPYLRARHTVMEILNMRLFKVWLQPDCLFNLTPYAKQQKDNIDLTHKFTDEVVKKRREEYEKKKISRSSEENPGKLRAVLDLLFGREIEFTDEQLREHIDSITIAGNDTTALVIAYTLVLLGNHPDAQERAFQEQCTIFGDSKRGATKEDLLQMNFLERVIKESMRLYTVVPIIARNIERDTYLPKCGVTLPAGSGAVVGAFAVHRSKAVWGPDVDDFDPDRFLPERSVNRHPAAFLPFSYGSRNCIGRNFGMLIMKSILSSVVRGYKIEADNIGPLKIEMLLFPIRGHQIRVRRRQEV*
>EoCYP6B247
MELAYITLAVVSLASFLYYYFTRTFNYWKDRGVVGPKPFPLFGNLKESALRQKNVGAVFKEMYDAYPNEKVVGIYRMTTPCLLIRDLDIVKHIMIKDFDAFLDRGVEFSKEGLGANLFHADGDTWRVLRNRFTPIFTSGKLKNMLYLITERGDEFIKYVESITAKQSEHDIYSLVQRFTTTTISACAFGLDIDTNTNQEMVNTLNKIDKMIFTANFASELDMMYPGILKKLNTSIFPSFIMSFFYGLVKDVVAQRKGLPSNRKDFMDLILELKQQKEVYGTKKSEDDKQLSLELTESIIAAQAFVFYAAGYETSATTMGFMLHELSQNPDIQDKLIADIDRVLEKHDGKITYETLQDMTYLEKVFDETLRKHPIVEPLQRNAKVDYKIPGTNLTIPKGTTVLISPLGIQNDEKHYPNPEKFDPERHTPENSKDRHACAYLPFGLGPRNCIGMRFAKVQSRVCMVKFFSKFRIEASKNTPREAALCPKRIIAGPKDGIIVNIIKR*
>EoCYP333A19-C-term
MVEKIMKLKDQKEFLQKNFELEVKKWSLESVALIGLGAKLGCIREDLTEDHPARQLMVAARDMIDLAFKLEFMPSLWKYISTPNFKKVVKVYDTQWNISSIYVNDAMNKINSRGYDIPEEEKSIIEKLLAIDEKVAIMMANEMLMAGLDTVSFATMCLLYELATNQKVQDKLREEIRSGSNQYLRACLKESLRIRHVIPGNLRRTSKEHVVGGYRIPIGIDVIAPNEYLSNHEKYYPRPKEFLPERWLADKTDPIYHGNANPMVNLPFGFGVRSCIGRRIAELEIEIFVKKLLQQAKVTWEGPPMVVKAKLINEIEKPFRIKFEPLV*
>EoCYP341U1
MLLLLASFVVVFLCCLRWQRRRKIRCVQQFPNDLLSFPFVGHAPLLLGNGEDKRRVVEAFGREALKQGGMTHLYSWVFDQFHTVIADPVVADLVFKNCLEKDDSMKLFGKFFRDSLPVVPVPQWRPRRKFLNPAFAMKHLNQYFEIFRAKGAVLADKLRSKSGAGPFSIYEHMSANSFDVICESTLGIKSSTQENLATPELVALKQMGRLIAARMTQPLLHNQALYELTAMHASLKDVTDRLRTFLDENMEKGIEKFRKGTTEEQKDNEGEPASILRLLLAAGGQELPPALSEEIMAIVFAGTDTSSVTLSFACLMLAKYPHVQEKVYQELCEVVGDERPLQHEDLPRLRYTEAVLRETLRVYSPGLLLLRKVDKDLLLPSGQVLVKGTSAMIHVWAIHRHPQYWGEDAELFRPERFLDSTHHPAAFLPFSYGPRNCIGYQFAIMAMKTALASLVRRHRLLPANAEDTSEGHKREEMRTSFDILIRDVHQFPVRLEARV*
>EoCYP367A1-N-term
MMSWLLLLFAATLVPLGYWLCWRWRKRRLFELAAKVPGPPAWPIVGNSLLLLNPAEQMNNIAELTRKYGDYVRIWLGPELNIFVKNPADIRTLLTSNKVNQKGAVYELMKKYIGPGILTGGPTWRPHRKIATPAYNKKCVQEYTSIFNEEAEVLARELSRKDPGVTLDVYHDVVRITTQCVCQTLMGLTKDDSQNVHRLDEVVYSTQSMYTHIYKKMTRWWLQIPLIYWLVGAQKRELLYVKAIDDLTSDILKKRRKDLEKGRADKEETLGIVDRFILSDELSEQEIKWE
>EoCYP4L44-N-term
MFGCVVRNGCNTGFCCALFAVTRQDSRIHYTGALRCSRVYSYFVYNFVAMIFLLLFCAVIVLLVLSWINMLINRQAFNITGPLPLPLIGNGHIFVVKSTEYFDLLKNLSNSYGDAYLVYFFSKPYVILSHPKHIEPLVSSTELITKGNSYDFLRPWLGDGLLTATGQKWKTHRKFLTPAFHFNILQSFLPIFCKNGRILSDKLDQMIDGQVVDLFPMVALAALDNVTEAIMGLSVDSQTNVGSEYVKSIEIISKIVSQRMQIPFLGIDFIFNLTADKKKQDTAIQFLHNHTRNVIATRRNALKKMDVNNSEETNDLGNTYKLINSNLFIQRQA*
>EoCYP332A1
MNYTALAQGFLALLVLSVSLLFLYLRHNSNYWKNRNVPYDKPSLLFGNFSFLMRKSVWAYFRELRQRFPKNDYVGIHVGWQPTLVVQTPELARRILTKDFDYFQNRNTTSSYETDPLGALNIFTLKNPVWSQIRHELSPLFTSLRLKQVTELMNINATELVNKIKRDYIDKHEPCNLKELFSMYTSDTVGSTVFGIKVSALNDPSSPLWYITKHMVKFDFKRGLEFIVTFYLPALASLLRLQFFSKGATDHIKKLFWTVADQRIKTGAGADSKDLVNHLLKLKEKLKLPASDAKMADDYMLAQAAVFILGSIETSSTTLSFCFHELAHHPKVQEKLYDEIREVMKTKGKDVLDYDDLLEVKYLTACILETLRKYPPVQNLDRMCNKRYKLNDEVTVEKGIPVFVNVVALHYDEEVYPNPEKWDPERMYDVAESDNKHFSLLPFGDGPRFCIGKRYGVMQVRAAIAQVLANYKIDRDSSVPEELLSDPYSAFLSPLGGGRVVFTPRQ*
>EoCYP18A1
MVSIFAESKLLGGAWYVLNYCASPTTAPLFIMCVIAFVAFHLAKVSRELRKLPPGPWAPPIVGYLLFLGVRHKTFLALQRCYGALFSVRLGNQLTVVMSDHKLIREAFRREEFTGRPSTPLMHTIDGLGIINSEGRLWKNQRRFLHDKLREFGLTYMGNGKKVMEGRIKNEVHELIANLDRAQGAPVDANPLLALGVSNVICGITMSVRFENGDARFERLNNLIEEGMRLFGEVHYGEYVPLYNYLPGKAEAQEKVAKNREEMFEFYQTLIDEHRATLDIDNARDLIDVYLIEIEKAKREGKEGELFEGKDHELQLKQILGDLFSAGMETIKSSLLWVIVFMLRNPDVKRQVQEELDAIVGRDRLPTIEDMPNLPFTETTIMETLRMSSIVPLATTHSPTKDVNLNGYLIPAGCQVVPLINCIHMDPNLWEEPNKFNPSRFIEESGKIRRPEYYMPFGVGRRMCLGDILARMEMFMFFASIMHQFDLECAEGDALPSLEGTVGATIAPQAFRVRFIPRPRPVPPTPDHTILRHVGAH*
>EoCYP305B1
MISTFAALVLVIILGYIINNIIKPKNYPPGPKWYPFAGSSSILHSYTKKYGSQYKALLELSKEYSTQVLGLKLGSEKLVVVYGEKNVRQVFTEKAFEGRPDSFFLRLRSLGKRMGITFTDGELWRIHRQFTVTQLRNVGFGKSVMEKEIQNELIHVLDYLKKNNKQTSPSKFVSQAVMNVLWIYVAGEKIKEDKWKYMQELFMKRSRAFSMAGGLLNQFPWCRFFIPQRSGYSLIKKLNDQISEIIEEAIQKHKRKEIVGQDFIYSFLDEISQNKETFTEEQLKTVCLDLLIAGSQTTSNSLEFALLQLLRNRSIQNKIHDEIDQVLGDDMPCWADNARLVYTSAFILELQRYNTIAPLAGPRRVLQDAVVDGYLVPKDTTVLISLADIHEDSSLWSDPHVFNPDRFIDERGMLKNLQHMYFFGLGRRRCPGESLAKSFVFLTLVGILQKYRIECSNGVLPSAEPIVGLIASPRPFVADFVLRKPT*
>EoCYP6CT1
MTYFLISMLTYERIVTVISIIIFVRLWFQHKFTYWSRRGVTGPKPVIPFGNIKNVIKKKEQFFQPYIDSYYKYKHLPYVGMYSFHCPVLLINHLEIAKQVLIKDFESFQSRGTYAGGIGDRLAENLFNVFGKRWKSLRLKMTPAFTPGKLKLMYPIVEDIANKALSYASVLHSNKEVVNFSDFYSKYAMEIIGNIGFGVECNGFNNPKSDFHVLGHEYFDHKSFYWRAIRAFAFFAPDVFHSLKIRRISASIENFYSNIVRKTVEHRAVHSYRRNDFLQTLIELKDGQVVDEKGNVKYIKDFPFTMNDVAANAMLYMIAGYETSATTGQFAAYQLALNPLIQEKAREEVVRVLEKYEGECTYEAQNEMVYLNMVLDETMRMHPSMRSLFRRCNKDYKLPDTDLIIEQGTLVFVPIHAIHMDPDIFPEPETFDPERFAPEKKAKMHPCHWMPFGEGPRKCLGIRQGYIQSKMALIKMLFEYELHLDKRTPVPMRINPTSLVYAADGGVWIQLKKINR*
>EoCYP9A325
TYLFWCGRDHYDKMILTLIWVCTAVGVLYLYFRQLYSFFSRAGVKTPTNVPLLGDMATIMLKKEHFTDQLDRVYCAFPDERFVGRFEFVKPMLMIKDLELIKQITVKDFDYFTDHRSFIDASSDLLFSRNLIALKGQEWRDMRSTLSPAFTSSKIRMMVPFMVEVGDQMMKSIQQRIKESDQQYLDVEVKDLTTRYANDVIASCAFGVKVDSHTNVNNEFYTMGKTTTTFKFKDILKLIGFSYCPKLMKFLGFTLFKETDEFFESLVLNSMKDREAKNIIRPDMIHLLMEAKKGRLTHDAKTKDVDAGFATVEESNVGKKNINREWKDSDLIAQAILFFAAGFDTVSTAMSFLLHELAMNPDIQERLVQEIRENDEKNGGKFSYSSIQHMTYMDMVVSEVLRRWPPAIALDRSCLKDYNCGKPNSKATKDFILPKGTGVGIPTWSFHHDPKYFPDPFKFDPERFSEENKHKVNPFAYMPFGLGPRNCIGSRFALCEVKVMVYQLLQRVQLSPGEKTCIPPVLDRNVFNITLKGGHWVRFKLRE*
>EoCYP301B1-partial
MKSRLAVVKWPLKLSSRQLSVTARWRQADSGIEIGMKPPVKSCPARNQRARSTDAALEAPMFETVSSIKSWEEVPGPKPLPFLGNTWRFTPYIGGYSVEHIDKLCMSLLRQYGKCVKMEGLIGRPDMLFVFDASEVERVFRGEDAAPHRPSMPSLNYYKHTLRKDFFGAEENCAGVIAVHGDSWAAFRTKVSRVALSAGAAAQYTVPVAEVADAFVQRLREVRDENQETPDDFLNEVHKWSLESLGLIALDTRLGCFSATEGSESQRLIDAVHTFFISVGELELRAPWWRIYPTAMFKRYVAALDTILSVTLSHVEQALEATQAAGSSKSLLRDLVAASGPRVAAVAALDMFLVGIDTTSNAVASTLYQLSQRPEVQERLYEEITKALDGKPMKPGD
>EoCYP333B105-N-term
MRFLKISPVLTSTTTKYSIFKRLVATEAAEINTDTPVKPWQEIPGPSSIPILGPLHHLLPGGSLYNLVGPQLTQALCKNYGPIVKLDGFLNVAPFIFLYDAESSAHILRGENRLPYRPGFKSLEYYRHHHKKNVKPGDPTGLITDHGDSWKVFRSAVNPVLLQPKTIKLYTSSLDEVARDTISRLKLIRDEKNRITKPFDTEMNLWALESIGVIALGCRLNCLDLNLPEDSPAQKMIRTVHDLFSIVEELDFKPGLWKLFATPTFKKAMNLYAEQERLSKHFLDQGIKGLENKNKTEDEKGVLEKLLEINKEYAFIMASDMLVAGVDTASNTMTATIYLLAKNPEKQEKLRAELLSGDEKKSYLKACIKE
>EoCYP301A1
MGRLRTFTAYRPIVNARYASTCPFSKRQQSQVAPTAELTEEIFANAKPYSQVPGPKPIPILGNTWRMVPVIGQFDISEFAKVTKLFLDRYGRIVRLGGLIGRPDLLFVYDADEIERMYRREGPTPFRPSMPCLVKYKSEVRKDFFGELPGVVGVHGDQWRRFRSKVQRPILQPQTVKKYVAPIELVTEDFIKYMEDARDENGDLPHEFDNDIHRWSLECIGRVALDVRLGCLSPQLTSDSEPQRIIDAAKYALRNVAVLELKAPYWRYFPTPLWTKYVNNMNFFVELCSRYINEALERLKSKKSTSEDDLSLLERVLKSEGDPKIATIMALDLILVGIDTISMAVCSILYQAATRLKQQDKMAEEIRRVFPDPSKPISYSDLDKLHYTKAFVREVFRMYSTVIGNGRTLQEDDVICGYHIPKGVQVVFPTIVTGNMSQFVSNPEEFRPERWLESDGKLHPFASLPYGFGARICLGRRFADLEIQVLLAKLLRRYRLEYHHEPLEYAVTFMYAPDGPLRLRMVQR
>EoCYP6AB120
MLFTVIALVLAVALYFYSTRNFDYWKKKGVKYEKPLPIIGNYANIYSMRKNFPQFFAEFYDKYPNEKVVGLFRGNNPELMIRDPEIIKRILITDFGNFHLRSLLPKTTETDDTEIPSNTLVNLNGDKWKLLRQRLTPAFTSGKLKAMFPLIIERAERLHTRIQATSGIPIDARDLMARFTTDFIGACGFGLDMDALTDEDSEFRKIGRNILSIPPIETLKVFLRQLSPRLFKNFTLTERFAPLKELVMSILTQRNYEPIGRHDFVDLLLECKKKGTIVGESIERYASDGTPEKATLELTDNLIAAQMAVFFTAGFETSSSTSSFTLHQLAFNPDKQKKVQEEIDRVLLKYDNKLCYDAVKDMHYLEWAFKESMRKYPAVGFLMRDCAHKCVIPELNLTIDEGVRIQIPSWSLQNDPQYYENPEEFRPERFSPEEVDVNKTKFTYLPFGDGPRNCIGERLGQMQALAGLAAVLSKFTVEPHSTTLRHPVFECKPFPIQTVKGGIPLVFRERKKEQ

 >EoCYP338A1
MFFESFIINLSIIIILIVALIFDYVTKFFSYWYVRHIPYRTSIPFFGSDYYRVLALRSNTEDVNRLYSQHPRDKFVGRLKSRIPDLIVRDPDVIKRMLSTDFANFHSRGLGLDKSQDVCLRNNLFYADGEKRTLLREGLDSILNSLDCEFENGLQECLTGTNGDANVQRLLSKVLDFVFEDLLLGNNVDGSLIKEIRTAVQRRTLIEKFKSYLKNIFPSLYIIFSMVTLPGQPTAQTKKNLTSSKLMNKIRNIGHAIQNGINDKNKSVKNDEVDFGFSILTLFITEGYTPCLNILTALLYELARNTQMQGKARNSVSKDNGEDYLDVAIKETLRLHPPYSVLTRQCVKTYQFQDSSLLIDKRVTVNMPVEAIHRDEEHYKDANAFNPDRFSDDEGATKHCYAYLPFGAGPRKCIGEQLALRIVKSTAKAVLKSYDVEPCATTPTRLSISDHDFGRVIDKDIWLRFTPRV

>EoCYP6AB321-fragemnt1
MLFIVIGLALIVVLYIYSTRNFDYWKNKGIKYDKPLPIIGNYAKIYTLRKNVPQFLAEIYDKYPNEKAVGLFKGNSPEMIRDPEIIKRVLITDFGKFHLRRVLPKGAVIDEKEVLFNSLVTLNGDKWKLLRQRLSSAFTSGKLKAMFPLITERAERLYTRIQATTGIPIDARDLMARFTTDFIGACGFGLDMDALTDEDSEFRKIGQNLLSIDPIETIKLFLRQLTPKLFDHFKLTERFAPLRELVRSILTQRNYEPIGRHDFVDLLLECKKKGTIVGESIEKFASDGTPEKATLELTDNLIVAQMSVFFIAGFETSSSTSSFTLHQLAF

>EoCYP6AB121
MILAVLFILFALALYLYNIRTFRYWETRGIKYEKPIPFFGTNAKCYLMQRSMSQMVEQIYWKHPTERVVGTFRSTTPELVVRDPEIVKRILLTDFNYFHQRKMFPVHEDVNQPLEQHLFNLNGDTWRLLRQRLTPAFSSGKLKAMFPLIVERAEKLHTRIQASVGVPVDARDLMARFTTDFIGACAFGLNMDTLSEENSKFRQLGTKIFSIDAFSALKFLLKEIFPETCKHINTLTRVEDDVMSLVRTVLKQRNSQPSGRNDFIDLLLESQKKGKMVGESMQKFDSDGTPKQIEIDLTDDLLTAQVFVFFAAGFETSSSTSSYTLHLLAYHPEKQKKVQDEIDRVLAKYDNELCYDAVREMTYLEWAFKESMRILPSIGFLTRECAQKYTFSDIDLTIDEGVKVMISVQAMQNDPKYFESPEKFQPERFDPKNGNNEKTKFVYLPFGEGPRACIGERLGLMQSLAGLASVLSKFTVEPAPNTIRYPEIDSAPGVIQTIKGGLPLLFRERKKEL

>EoCYP6AB124
MLSIVIFFVFTLAIYLYNIRTFKYWKKRGIKYEKPIPFFGTNAKGYLMQLSTSQMAEYFYWKYSEERVVGTFRSTTPELLIRDPQIIKHILVSDFNHFYRRRAFLIHEEVNEPLVRHLFNLDGDLWRLLRQRLTPAFTSGKLKAMFPLIVERTERLHTRILASAEASIDARDLMARFTTDFIGACAFGLDMDTLNEENSKFRELGAKIFNPNLYEGLKVLLKEVFPETFKHVKWLTRVEKDVLSLVRLVLEQRNYEPSGRNDFIDLLLECKKKGKMIGQSMQKFKPDGTPEQVEVELTVELLAAQVFVFFAAGFETSSSTSSYTLHLLAYHPEKQKKVQDEIDRVLASYDNKLSYDAVKEMTYLEWAFKESMRIFPSVGYLTRECNKKYTFPDMDLTIDKGVKVMIPLQAMQNDPKYFENPDEFQPERFDPINLNGEKIKFVYLPFGEGPRACIGERLGLMQSMAGLAAVLSKFSVEPTFNSVRYPEIATAPGVVQILKAGLPLMFRERQK


>HaCYP341B2
MLWLVFCAVALWLVVRRFQNRRIIEVASKIKCGVKTYPLVGHAYLFMGGGVNRMESFQRLGRDAIKNGGLSNFWLGGHYYTVVVDPVDLEVILKTSLEKDDIMRFARNLIGNGTIFAPVNIWRPRRKVLAPTFTPKNLNNFVNIFARQSQVMVEQLQSVEGKGNFSVWKYITSYTMDSVCETALGVNVNAQKTTDEPFLMAFEECCKLMAARMLAPWLHADAVYKLLPQHTGFEACKKLICNFIDQVIKAKRKSIKIGETNITKKDTTHDMKTFLELLIEASGGDRGYSDLELQEETLVIVVAGTDTSAVGVSFAVMMLARHPDVQEMVYRELYEVFGDSDRLITPEDLPRLKYLDAVVRETLRLYPPVPVVVRKIEKDVQLPSGVTLVEGCGVLAHIWGTQRNPRYWGDDAEQFRPERFLETTLKHPAAFMAFSHGPRNCLGYQYAMMSMKTALATLVRRYRVSTSDMARSNGCKPEDKPITVTFDIMMKDADRFTVQLNSRK
>HaCYP4G8
MSIAAAESVVQSSTWAATSLFYVLLVPALILWYAYWRMSRRHMYELAEKLQGPPGLPLLGNALEFTGGSHDIFRNVIEKSVPFDKESVVKLWIGPRLLVFLYDPRDVELILSSHTHIDKAEEYRFFQPWLGNGLLISTGQKWRSHRKLIAPTFHLNVLKSFIDLFNANSRAVVNKLKKEAGEFDCHDYMSEYTVEILLETAMGVSKSTQDQSGFEYAMAVMKMCDILHLRHTKIWLGPDLLFKLTDYAKKQTKLLDIIHGLTKKVIRRKKEEFNSGKRPTILADYNAGTADEATKTTSVEGLSFGQSAGLKDDLDVDDADVGQKKRLAFLDLLLESSQSGVVISDEEIKEQVDTIMFEGHDTTAAGSSFFLSMMGVHQDIQDKVIDELDKIFGDSDRPATFQDTLEMKYLERCLMETLRMFPPVPIIARQIKQDITLPSNGKQVPAGTTVVVATYKLHRREDVYPNPTKFDPDNFLPERSANRHYYAFVPFSAGPRSCVGRKYAMLKLKIILSTILRNFRVHSDLKEEDFKLQADIILKRAEGFKVRLSPRKPTKAC
>HaCYP4AU1
MLVLILIVVLAAIYYVKFRHSRKLLYQFSETLPNVGDLPLIGHTHWFIGGPERILNNIRKLVEKIEKLDSVTKIWIGPSLYIVSLNPEDVQKILENCLEKDYSYKFLQTWLGNGLFVAPVDLWKAHRRLLLPIFHNRIIEDYIEVFGEQGNILVKTLGEQVGKRPFDVYEYVTSCMLDIVFETAMGEKMDVQHNPDTPYLRARKTVMSIINMRLFKAWLQPDALFSLTSLANVQKESIDATHKFTDEVISKKIATFEKLSHKDGRKDMLQLLLERKLAFSNIELREHIDSITIAGNDTTALVISYALVLLGDHPDAQDKVYKELQGIFGDSKRVPTKDDLTKMEYLERVIKETMRLYAVVPIIARTTQKELKLSTCTIPAGVGCAVVPMVLHRSKKLWGPDADSFDPDRFLPENSVDRHPCAYIPFSYGTRNCIGRHFGMLAMKSILATFLRTYKVSSKTPDRLKIEILLFPVDGHQITIEKRL
>SfCYP341A11
LFSYESMEKNGVLRGWLANTLFFIVVNPVDLEMVLKTCLEKDDLHRFIRKIIGNGGIFAPVSIWRRRRKILVPAFSPKIVENFVHVFAEQSEKLVRQLSSRCNGKEKFQAWPYLSTYTLDSVCETTIGVKINAQENPDSPFLRAMCDILNLICKRIFHLLQPDWLFRMFPMYKKHQECIHAMHNFTDRVIESKREELKRESKSKTEVDNEFDLGAYKKQTFLDILIHLSGGENGYSNVELREEVLTLTVAGTDTSAVAIGFTLQLLGKYPEIQDKVYQELCEVFEDDRMLVKEDLMKLKYLERVVKESLRLFPPVPLIIRKVLEDITLPSGRVLPAGSGVACSIWGVHRDPKYWGPDAEKFDPDRFLPERFNLEHACSYMPFSNGPRNCVGYQYALMSIKTALSTILRKYRIIMDTEESPNPYIRVKIDIMMKAVDGYELRLEKREQDQQL
>HaCYP9A17v2
MILALVWVAVLIAVAVLYLRQVYSRFSRYGVKQFRPVPILGNMTRILLKQDHFVDDTMRYYNSFPEERFVGKFEFIKELVVIRDIELVKKIAVKDFEHFLDHRSMFSSSDSFFSRNLFSLKGQEWKDMRSTLSPAFTSSKMRMMVPFMVEVGDQMMAAIKNKIKESGNGYIDIECKDLTTRYANDVIASCAFGLKVDSHNETDNEFYTMGKLSSTFNFRQMLVFFFIANAPTVAKILKLDFLSEAAKKFFRNLVLDTMKNRELNHIIRPDMIHLLMEAKKGKLTREEIKSNDVTAGFATVEESAVGQKEITRVWTDEDLIAQAVLFFIAGFETVSSGMSFLLYELAVNPDVQERLAQEIKENDAKNGGKFDFNSIQNLQYMDMVVSELLRLWPPGAALDRICTKDYNLGKPNDKAKHDFIVRKGTGISIPAFAFHRDPQFFPNPEKFDPERFSEENKHNIQSFAYMPFGIGPRNCIGSRFALCEMKVMAYQILQHMEVSPCERTCIPAKLDTETFNMRLKGGHWLRFRPRQ
>PxCYP341A2
MFLCLLCLSVVLGMVLFKLKRRRLYRLASKIPGSDDELPFIGLAHKFTGTTEDILNSLQKYSYEAMKNNGILRGWLGHILYFIVVDPVDVEVILKTSLEKDDLHRFIRNVIGNGLIFAPVSIWRRRRKITVPAFSPKIVDTFMEVFAEQSEKLVSVLAACAGNGYIAMEPYLCRYTLDSVCETTMGITTNAQNNPNAPYLKALKNILNLVCERIFHLWLQPDWLYKFFSQSKSHQKYTKEMQGFVDEVIQNKRREIKKEKDLKSEVDRNFGLSNYKTQSFLDLLIEFSGGENGYTDLELREEILTLTIAGTDTTGISIGYTLKLLAMYPKVQDKLYQELLDVFGTSDRRIVKEDLSKLKYLERIVKESLRLYPPGPFIIRKVLEDISLPSGRVFPAGSGAAVSIWGLHRDPKYWGPDAVFDPDRFLPERFNLKHACSYIPFSSGPRNCIGYQYALMSMKTVLSAIVRRYKIMGEESGPVPHIKSKIDIMMKAVDDYKICLEKRFK
>SeCYP340AA1
MIFAVLIVSFCALLVLWSRLKPRGPSPPVHPGALPILGHAHQLYGDPKKFWVTKKKMYQFSLDSGGVSEIRLGPHSVYVLTDPDDSLVIANTCLNKPYYYDFAKEMFNRGLVTASLTTWKPHRKLLYPAFNMQVLATFVTEYNTQSRNLVAALKAEVGKEPFNVRQYLVNQLLKTVCQTSLGLETKDKSIDEDYANATEDLFMLFIERLKKIYLHLPFIFAWSSIRAKQDQLLKITNEAMFRVIDKRKVELKGSVVKNKTPTRDVKFKPLLDQLLELSDTQDALSDAEIREHLDTVVAAAYDTTATAITYALILLGTYPEIQDRAYKEIKTVLGDEDKDISKDDLQKLVYIEAVLKESMRMYPSVPCVARSIETDVQLKNYTLPAGSSCMISIYGMNHHAMWGADVDEFKPERWLDPSTLPDNPNVFCSFSLGKRNCLGRLYAMLVMKTVLAHILRKFLIISDINSITTQYDILIKPADNSQIRLELRSG
>HzCYP9A12
MILVLVWVAVLIAVAVLYLRQIYSRFSRYGVKHFRPVPLLGNMTRMVLKQDHLIDDILRYYNSFPGERFVGRFEFINEMVVIRDLELVKKIAVKDFEHFLDHRSVFSSSDSFFSRNLFSLKGQEWKDMRSTLSPAFTSSKMRMMVPFMVEVGDQMMDAIRKKIKESGNGYIDLECKDLTTRYANDVIASCAFGLKVDSHNETDNEFYTMGKLSSTFKFRDMLMFFVIANAPTVAKILRLDFLSEAAKKFFRNLVLDTMKNRELNHIIRPDMIHLLMEAKKGKLTRDEIKSNDVAAGFATVEESAVGQKEITRVWTDEDLIAQAVLFFIAGFETVSSGMSFLLYELAVNPDVQERLAQEIKENDAKNGGKFDFNSIQNLQYMDMVVSELLRLWPPGAALDRICTKDYNLGKPNDKAKHDFIVRKGTGISIPAFAFHRDPQFFPNPEKFDPERFSEENKHNIQSFAYMPFGIGPRNCIGGFALCEMKVMAYQILQHMEVSPCERTCIPAKLDTETFGMRLKGGHWLRFRPRQ
>ObCYP6AB14
MIFAIILLIFVVTLYFYSTRTFDYWKKRGIKHDTPIPIFGTNAKGYLMRRSMSDLTADMYWKYPKEKVVGFFRSSTPELIIRDPEIVKRVLLTDFSHFYKRQMNPILGSDEPLMKNLFNADGDLWRLLRQRMTPAFTSGKLKAMFPLIVERAERLQVLLSSSHGETVDAREVMARYTTDFIGACGFGLEANSLNEEDSEIRKLGQKIFEITPKDVFKAMAKQVFPQLCKNVRLTEKLEPDVMGMVNAILTQRNHQPTGRNDFIDQLLECQKKGTIVGDSIENFKLDGTPETATLEMTDAIIAAQVFVFFAAGFETSSSTTSFTLHLLAYHPEVQRKVQDNIDTVLARHENKLSYDSIKEMSYLEMAFKESMRILPSVGFLIRECAKKYTFEDINLTIDPGVKIMISLQAMQNDPQYFDKPEEFRPERFDPNELDSETTKYVYLPFGEGPRACIGARLGLMQSLAGLAAVLSKFSVEPAPNTVRYPVVEPTPGVVQTIKGGLPLLFKERKKGL
>HaCYP6AN1
MIFLLLLPIALVLLYKYTTRNHDYWEKRNIKHEKPIPVFGTLYDNVFAKKSIIEVAADLYRQYPNEKVVGMFRGNTPELVIRDLDIVRKILNVDFAYFYPRGIGRNPKYEPLFMNLFHAEGDSWKLLRQRLTSAFTTAKLKKMFPLVVGCAEKLTHVGEDIVNKGGDCDVRELMARFTTEFIGACGFGIQMDTINDEHSLFRDLGRKMFNRSTKIHFLVALYDLFPEFGTFFQKTFKETFLLDSMTEIVQNIRKQRNFKPIGRNDFIDLLLELEEKGKITGESVEKRTADGKPMQVEMEMDLTCMVAQVFVFFAVGFETSSSATSFLLHQLAFHPEEQKKIQEDIDRVLAKYNNQLCYDSISEMKALSNGFKEAMRMFPSLGTLHRVCAKKYKIEELGITIDPDVKIIIPLQGIQNDEKYFEHPEKFMPDRFNDTSEERNKFAYMPFGEGPRQCIGARLGEMQSLAGLAAVLHKFSVEPTTTTKRYPDINHGSNIVQSIEGGLPLKLKLRSKENNVAA
>SlCYP6AN4
MSLLLLPLVLVLVYHYVTRNHDYWEKRNVKYEKPVPIFGTLYANLVAKKSITEISVEMYNKYPNEPAVGIYRGTTPELIIRDLDVVRRILNVDFAYFYPRGVGRNPKEEPVFLNLFHVDGDMWKLLRQRLTPTFTTAKLKNMFPLVVQCAEKLQTVGENIVNRGGDCDVRELMARFTTEFIGACGFGIQMDSINDEHSLFRALGKKMFQRSWKNYLVVALYDLFPEFRTIIQKSLRETEIMDAISEIVENIRKQRNYKPIGRNDFIDLLLELESKGKIVGESVEKRDANGKPEQVEMEMDLTCMVAQVFVFFAAGFETSSSATSFMLHQLAFHPEEQRKIQENIDQVLAKYDNKLCYDSISEMTALSNGFKEAMRLFPSLGTLHRVCAQKYTIPEMGITLDPGVKIIVPVQAIQVDGKYFENPTEFNPDRFNDTSADRHKFAYLPFGEGPRQCIGARLGEMQSLAGLAAVLHKFSVEPAANTKRHLEVNHGSNTVQSIKGGLPLKLRLRSKQSQVAA
>SlCYP340AA1
MIFAVLTVLFCALLALWNKLKPRGPSPPVYPGALPILGHAHQLYGDPIYFWKIQKKMYQFSLDNGGVSEIRFGPHSVYVVTDPDDSLVVANTCLNKPYYYEFAKEMFNRGLVTASLTTWKPHRRLLYPAFNMQVLATFVSEYNTQARNLVEALTSEVGKEPFNVRHYLVNQLLKTVCQTSLGLETKDKSIDEDYANATEDLFMLFVERLKKLYLHLPWIFAWSSLKARQDQLLKIMNDAMFRVIDRRKAELKGNVDKTKTDIRDVKFKPLLDQLLELSDTQDALSDAEIREHLDTVVAAAYDTTSIAVTYALILLGTYPEVQNRAYKEVQTVLGDEDKDFSKDDLQRLVYLEAVLKESMRMYPSVPCVARSIEADVKLKNYTLPAGASCMISIYGLNHHAIWGPDVDQFKPERWLDPSTLPDNPNVFCSFSIGKRNCLGRLYAMLVMKTMLAHVLRKFLIISDINSITTQYDILIKPADDSQIRLELRSG
>HaCYP9A17
MILALVWVAVLIAVAVLYLRQVYSRFSRYGVKQFRPVPILGNMTRILLKQDHFVDDTMRYYNSFPEERFVGKFEFIKELVVIRDIELAKKIAVKDFEHFLDHRSMFSSSDSFFSRNLFSLKGQEWKDMRSTLSPAFTSSKMRMMVPFMVEVGDQMMAAIKNKIKESGNGYIDIECKDLTTRYANDVIASCAFGLKVDSHNETDNEFYTMGKLSSTFNFRQMLVFFFIANAPTVAKILKLDFLSEAAKKFFRNLVLDTMKNRELNHIIRPDMIHLLMEAKKGKLTHEEIKSNDVTAGFATVEESAVGQKEITRVWTDEDLIAQAVLFFIAGFETVSSGMSFLLYELAVNPDVQERLAQEIKENDAKNGGKFDFNSIQNLQYMDMVVSELLRLWPPGAALDRICTKDYNLGKPNDKAKHDFIVRKGTGISIPAFAFHRDPQFFPNPEKFDPERFSEENKHNIQSFAYMPFGIGPRNCIGSRFALCEMKVMAYQILQHMEVSPCERTCIPAKLDTETFNMRLKGGHWLRFRLRM
LSLTSRS
>SeCYP341B26
MLWLVLLIRSLGLTCRWFKYRRILQLVNRIKCDIKAYPLLGHAYLFIGGGDSHMLTCKRLGQEAIKNGGLTNLWLGDNYFTVVGDPVDFELILRSSLEKDDIMRFARNLIGNGTIFAPVSIWRPRRKVLAPTFSPKNLNSFVRIFSQQSTVLAEQLQKEAGRGPFSLWKYLTSYTMDSVCETALGVDVNAQKTEDEPFLKAFEKCSILIAERMVQPWIYADAVYKLLPYHEAFEKSKSVICNFIDKIIKSKRTAIKENKDNTNKKSDDTKTFLELLIEGSGGERGYSDLELQEETLVLAVAGTDTSAVGASFTVSMLARYPAVQEKVYKELLEVFGDSERPVTAEDLPQLKYLDAVVRETLRLYPPVPVVVGKIEKDLELPSGITLVPGCGVLVHIWGTQRNPRYWGDDAEQFRPERFLEAPLQHPAAFMAFSHGPRNCLGYQYAMMSMKTALATLIRNYRVSIPDATKNGSRTELKPIRITFDVMMKDADRFTVQLESRRKKDGKFR
>SeCYP340AB1
MGIFVMRAQIVFDLRMFVITLVLILACCSSSGFGRGNEKIDHLPFPGALPLIGHGHQLFGNRKHLWKYMRQLCFYSLEKGGVLEMWLGPHSVYILTDPDDILTVSNTCLNKSYFYEFTKDYVQNGLITSEASIWKNHRKLLNMAFSQRIIDTFIDEMNTQTRELVTNLYSQVDKGPFDMRRYLIKFTLKTVSRTSLGLDAEDQAVIDETYVHAFESLLQVYLERIQKVYLHLSWIYDRTQLKKKQDHLTNMLINIMDSVIAKRKSERKNKKREFIEYDAVKPGKFSCLLEHLLQLAEDHNMLSDEEIRQHLDSFVMAAYDTTTGTLMHVFLAIGSYPEVQKKILAEVQQIQPNNNENISKYDLAKLQYVEAVIKETLRVYAPLPGIARKIEKDVKLKNYTLRAGSTCVMKFYGVSYHSMWGPDRNEFKPERWLDPAKLPANPNAFCYFGVGKRNCIGKQFAMALMKIVIAYVVRNYHLESDISKLESEYEVVLKPISGDLLSLTSRS
>MsCYP4G4
MSYAAAEHVVQSSTFSAVNLFYVLLVPALILWYTYWRMSRRRLYELAEKLNGPSGWPLLGNALEFTGGSAEIFKNIVEKSIPYDQESVVKLWIGPRLLVFIYDPRDVEVILSSHVHIDKADEYRFFKPWLGNGLLISTGQKWRSHRKLIAPTFHLNVLKSFIDLFNANSRAVVDKLKKEAKDFDCHDYMSECTVEILLETAMGVSKTTQDQSGFDYAMAVMKMCDILHLRHTKIWLRPDLLFKFTEYAKNQTKLLDVIHGLTKKVIKRKKEEFQSGKKPSVLNNDVTSTEVPTSKTTSVEGLSFGQSAGLKDDLDVEEDVGQKKRLAFLDLLLESSQSGVVITDEEIKEQVDTIMFEGHDTTAAGSSFFLSMMGIHQDIQDKVIEELDQIFGDSDRPCTFQDTLEMKYLERCLMETLRMYPPVPIIARHLKQEVTLPSNGKKVPAGTTLVVATFKLHRRPDVYPNPEKFDPDNFLPERSANRHYYAFVPFSAGPRSCVGRKYAMLKLKIILSTLLRNFRIHSDLKESDFKLQADIILKRAEGFKVRLEPRKRLAKA

>SlCYP4G75
MSYTTAESVVPTSTWAATNLFYVLVVPALILWYAYWRMSRRHFYELAAKLHGPPGLPLLGNALEFTGGSHDIFRNVIEKSIPFDGESVVKIWIGPRLLVFLYDPRDVELILSSHTHIDKADEYRFFKPWLGDGLLISTGQKWRSHRKLIAPTFHLNVLKSFIDLFNANSRAVVNKLKKESGEFDCHDYMSECTVEILLETAMGVSKTTQDQSGFEYAMAVMKMCDILHLRHTKIWLRPDLLFKFTDYAKTQTKLLDVIHGLTKKVIRRKKEEFNSGKRPTILNDYSSTAEETTKTTSVEGLSFGQAAGLKDDLDVDDSDVGQKKRLAFLDLLLESSQSGVVISDEEIKEQVDTIMFEGHDTTAAGSSFFLSMMGIHQDIQDKVIEELDKIFGDSDRPATFQDTLEMKYLERCLMETLRMFPPVPIIARHLKQDITLPSCGKQVPAGTTVVVATYKLHRRPDVYENPTKFDPDNFLPEKSANRHYYAFVPFSAGPRSCVGRKYAMLKLKIILSTILRNFRVYSDLKESDFKLQADIILKRAEGFKVRLQPRKMAKAC

>SlCYP340K4
MQGRFHYYETDDCVRTMLSLLLFVCVLCIASVWSKYARGRPKYPLPPAMPGALPFVGVLHQVLKNYSRRWDFLKSKAEECAKLGGVTHAHFGSELYYVITDPQDALTASNQCLKKHYAFDLAKIWMGDGLVLSSGDIWKRHRKLLSPAFTLPIIHSFLDVFNSQAKKLASSMEPHVGKGLFDPFLKLKLNALETFCVGTLGIEALDDVNFTEKYMESVDDIVTLWISRVVKVWLLSDVVWKLTGLKKKEQELVDTLHTMTNKVLQRKKAALKNKGVEKVIESQTSGIKYRPFLDLLLELSTNGAFTDDEIREETDTIIAAGYDTTSNQITFALLLLGAHPDEQEKVYEELLAVLGPDRDVEKDDINKLVYTNAVIMESLRLFPSIPSLFRTVETDVKLKNYTMPAGSYCVIFPIAASSVDPSWGPEPDKFRPERWLHGDFRNNKEYSAFGLGKRACIGRTYAMISMKVTLAHFLREYRVKADLSNLKLNFDFLMKPISGHDISIESRRI
>SeCYP340K4
ETDGRLRTMLSLLLFVCVVCIASVWSKYGRGRPKYPLPPAMTGALPVIGITHQVLKNYSRRWDFLKTKAEECAKLGGVVHAHFGRELYYVITDPQDALTASNQCPKKHYAFDLAKVWMGEGLILSSGDIWKRHRKLLSPAFTLPIIHSFLDVFNSQANKLASSMEKHAGKGLFDPFMYLKLNALETFSVGTLGIEAVDDVNFTAKYMASVDNLLTLLISRVVKVWLLSDVIGKLTGLKKKEQELVDTLHAMTNTVLQRKKAALKNKGSGRIIESQTSGIKYRPFLDLLLDLSSNGAFTDEEIREETDTIIAAGYDTTSNQLTFILLLLGAHPEEQEKVYEELLEILGPDRDVEKDDMNKLVYTNAVIMESLRLFPSVPSLFRTVETDVKLKSYTMPAGSYCVIFPMAATHLDPTWGPEPDKFRPERWLHGDFRNSKEYAPFGLGKRACIGRTYAMISMKVTLSHFLRHYRVKADMSHLKLNFDFLLKPTSGHDISIESRGK
>HaCYP340G1
MLSALLLCIFWGVCAVIAWRAYSGKASAHPLPPILSGGIPIIGHTHVISGNTKTIWDVLKSMSMESVRNGGLIYAHIGGKIYYLVTDPDDALTVANTCLQKHFIYNYLDNWLGNGLLTASGAAWQRHRKLLNPAFTVSVIHNFLGIFNHMAKQFNSELAAHAGKEPFEISHYLRLIAFQTFSRTAFGIGDESVKEFARKYMESSDQLMNMVVYRFQNVWLHSDLIFRLTGLKKKEQKLIKTLDDMANQVIKRKKEELKHQSKEPETGTRCKPLMSLLLELKNDDTLTEKEIKEEVDTAILAGFDTTSNTLTCMLVLIGSHPEVQRKMYEEMIDVLGPTRDVEKDDIKKLVYTEAVIKEALRVLPIGPALMRNVDKDVKLRNYTMRAGSQCVILPVGTHHAPEWGDDVDVFRPERWLDPAIATLGNGAFFGFSLGKRSCIGKAYAMISMKVTLSHFIRRYRITADVTKMELKVDMILKPTTAAVTIEERNLLN
>HaCYP340K1
MLSFILIIGALCLLFIFFMRADYSREREEPKSGVSVTRSLWLKRLWPKTIVHPLPPALPGALPIIGHLHK
GFTWSSNLFNFFKTLSEDCVRQGGITVLKLGPEIHYVITDPQDALTAAKSCLRKHYVFEFAKVWQGNNLATSSGETWRQHRKMMNPAFSLPVIHGFIDLFNSQAKKLINTLEPFVGKGPFDHSTYFLRSNFETLCAGTFGIDAISQKQLDNYVSSAYAVINLIVAKLFKVWLQIDLIYKLSGLKKKEDQLVENLHSLTETVLQKKKLARENEAMSNTVESKTSGLQYKPVLDLLVDLSANGALTEKEVKEQTEALLTAGFETTSNQMAFMTMLLGAHPEVQDKLYEELIAVLGPDSDVGKDDLNKLVYTNAVIMETVRVFPTVPVILRCVDQDVKLKNYTMSAGTYCIIFPLVPNIPTKDFKGDQFKPERWLDDNFNGKQDFAGFGLGKRGCTGKTYVMTAMKVMLAHFIRRYRVRADTSQLQLSADFVLKPVSGCQISIERRHCTAA
>MBCYP4L4
MIVLLVFVVVVLALLVSWISLVRVSRRFNVPGPSPLPLVGNAHLFVVKSSEFLNLVQRLSEKYGHAFRVHFFSTPYVVICHSKYAEPLVSSTEHITKGRSYSFLTCWLGQGLLTATGQRWKSHRKFLTPAFHFNILQNFLPVFCKNQRILTEKIRGMADGRPIDMFPIIALAALDNVNESIMGVCMDAQKHSQSEYVKSIEELSAIVTMRMQIPFFGEDAIFNLLPYKTKQDKALKVLHGQTNKVINARRAELKKANITTLNDSSDIGTKNKHTFLDLLLLAEIDGKKIDDESVREEVDTFMFEGHDTTTSGIVYTLHCLSKRRDVQEKIYEELKTIFGSEIHRDPTYHELQQMKYLELVIKESMRLFPPVPLIERRIMKDCEVGGLKLVKGTSVVMNIFQIQRQPDLFDDPLEFRPERFEAPLKNPFSWLAFSAGPRNCIGQKFAMMELKITISEIVKNFFILPAAEEPELSADLVLRSKNGVNVKFLPRK
>SeCYP338A1
MFFESFLLKHSVIVVLIIALIIDYVTKFFSYWYVRHVPYKSSIPFFGGDYHRVLGIRSSTEDANILYAQH
PKDKYIGRVKCRIPDLIVKDPDTVKRMLSTDFANFHSRGLSLDKSQDVCLRDNLFYADGEKWTLLREGYDSLLSNINCELESLSDCLPGTNGDANVQEILSKVLDKVFEDLLLGSGGGSVVKEVRSAIQRRTLIERFKSYLKDIFPSLYIMFGLTTIFGEPSAKTKSVIEKSKVLSQIKKLGTVYQLGIKEKNKKPHSDVEFAYSIISSFVTEGYIPCLNALTALIYELALNPEVQEKSRNSVAKHNRDEYLDVAIKEALRLHPPYSIISRQCTKTYHPEGILIDRKITINVPVMALHRDEEHYINANTFNPDRFLEDEESSKHCYAYLPFGAGPRKCIGEQLALKMIKSISKAILNKYEIEPCTKTPSKLTMVDHNFGRVVDRDIWLRFKVRA
>HaCYP367A2
MWFEALMVIAAAVAIGWLYWRWTHRRMLELAAKVPGPPALPILGNALIFMVNPGEILNKVEALCQTYGDYFKFWLGPDLNICVKNPTDIRTLLASNKVNQKGPLYELLVPFIGYGILTGGPTWRNQRKTAKPSYNKKSVEHFTPIFNEEAEQLARFLSHKDPSVSFDVFKDVVKCTTQSVNQTLMGLSKEDSQNLHRMEEMVARTRDMYQLIFERMTKWWLQIPLIYWLVGKKKKQLYFQKLVDDFSSDIVRRRRKALEVSTPDEECMGVADRYILQGDLNENEIKRDTFTLFTTSQEAAAKIASGVLMFLAHLPDWQEKVYNEMIEVVGPSGPVTSEQLKLLHNLDMVFKETLRYFPIAALIQRTVEEEITINEGKITLPAGTSLVIPLHHLHRDPRHWEQPDRVKPERFLPENVKKRDPNAFVPFSLGPMDCLGRVYATALIKTIIVWVLRYARLEPADSLDNIKLHVAISVSCADGYNVRARPRKNGRINGFT
>ObCYP338A2
MFFESFLINLSIIIVLILALVFDYVTKFFSYWYVRHIPYKTSIPFFGSDYHRVLGIRSNTDDVNKLYSQHPRDRFAGRIKSRIPDLIVRDPDVIKRMLSTDFANFHSRGLGLDKSQDVCLRNNLFYADGEKWNLLRDGLESILSKLDGEFENGLQECLSGTNGDANVQRLLSKVLDYVFKDLLLGNNVDESVIKEIRSGVEQRTLITRLKSYLKNIFPSLYILFGIVTLPEQPSKKTKDTLLNSKLMNTIRNVGNACQIGIKDKNRNYKNDEGDFAFSTLALFITEGYVPCLNLLTALLYELASNIEIQDKARFSVSKDNREDFLDVTIKEALRMHPQYSIITRQCVKSYQFQESNLIIDKKIMINVPVDAIHKDEEHYKDANVFNPERFLDNDGVTRHCYAYLPFGAGPRKCIGKLI
>SeCYP341B27
MKAFQIIGLDALNNKNGLTSMWFGNKLYTMVADPEAADLILKNFSEKDDLAKFASVFIGNGSIFAPVPIWRPRRKILIPMFSMKNLKYFTTIFSSESQILAEQIGKTAGKGPIPVFKYISAYTMDSISQTSMGYKMNAQKESDHFFLKGFDLGLNSIVERIGQPWLHSDVIYKSLPRYTKMMEHKKEMWAFMIELIRNKRRELEENKSTQGQYEEDYHKTFLESLIKLSGGDDGYTDDEIVEELLVILVAGTDTSAVAASFVLLVLSRYPEIQEKVFEELQEVFGDSGRPSTFDDLPRLKYLDAVIKETQRLYTTSPVVTRKVDKEFLLPSGIKLVPGTGIMVNIWALHRNPRYWGEDVEQFRPERFLDISLKHPAAFMPFSYGPRNCVGYQYAMLSLKTVLSTLLRRYKLLPATKPNSNSEFPPLRLKFDLMMKDADGFQVCFESRSKV
>SeCYP341A11
MFVWLLLLVFVLWMITEWAKRRHMVKLAAALPGPKSELPGLGIAHKFMGDTEAIMHSLQQYSYESMENNGVLRGWLGNTMFFIVVNPVDLEMVLKTCLEKDDLHRFIRKIIGNGGIFAPVSIWRRRRKILVPAFSPKVVENFVQVFVEQSDKLVKQLSRCSGKGKFQAWPFLSTYTLDSVCETAIGVKINAQGNPDSPFLRAMCDILNMVCKRIFHLWLQPDWLFKMFPMYKKHQACIKTMHDFTNQVIEKKREELKREKDSQTEVDHEYDLGAYKKQTFLDLLIHLSGAENGYTNEELREEVLTLTVAGTDTSAVAIGFTLQLLGKYPEIQEKVYQELCEVFEDDRMLVKEDLMKLKYLERVVKESLRLFPPVPLIIRKVLEDITLPSGRLLPAGSGVACSIWGVHRDPKYWGPDAEKFDPDRFLPERFNLEHACSYMPFSNGPRNCVGYQYALMSIKTTLSTILRKYKVIMDVEQSPNPSIRVKIDIMMKAVDGYEVRLEKRERNPQV
>SeCYP4L9
MILFLVSVILVLGLLVSWISLVRESRRFNVNGPMPLPIIGNAHMFISKSTEFLNLVAKYSERYGKVYRVHFLSVPYVIICDAKHAQDIASSQELIYKGGPYSLMTCWLGQGLLTSAGQRWKSHRKFLTPAFHFNILQNFLPVFCKNQRVLTEKLRGLADGRPIDMFPIVALAALDNVTESIMGTSVDAQGHESESAYVKSIEEMSAILAMRIQIPILGPDAVFNLTPPKNRQSKALKVLHGHSTKVIEARRQELKKANVTTLNTSNDSGIRNKHAFLDLLLLGEIDGKKIDDDSVREEVDTFMFEGHDTTTSGISYTLYCLSKRRDVQEKVYEELKTIFGDDMERDPTYQELGQMKYLELVLKESMRLYPPVPLIERRITRDCEVGGLKLVKGTSVVLNIYQIQRQPDMFEDPLEFRPERFEESLKNPFSFLAFSAGPRNCIGQKFAMMELKITISEIVKHFYILPVDEPPQLSADLILRSKNGIQVKFMPRK
>SlCYP4L4
MILLLVSVVLVFALLVSWISLVRQSRRFNVDGPSPLPLVGNAHLFVVKSSEFLNLVQRLSEKYGKVFRVHFFSTPYVVICHAKQVEELVSSIEHITKGRSYSFLTCWLGQGLLTSTGQRWKTHRKFLTPAFHFNILQNFLPVFCKNQRVLTEKLRGLADGRPIDMFPIIALAALDNVTESIMGVCMETQKDSQSEYVKSIEELSAIVTMRMQIPFFGEDAIFNLLPYKTRQDKALKVLHGQTNKVIEARRQELKKAKITALPDNNDIGIKNKHAFLDLLLLAEIDGKKIDDESVREEVDTFMFEGHDTTTSGIVYTLHCLSKRRDVQEKIFEELKTIYGNEMHRDPTYHELAQMKYLELVLKESMRLFPPVPLIERRIMKDCEVGGLKLLKGTSVVMNIYQIQRQPDLYDDPLEFRPERFEAPLKNPFSWLAFSAGPRNCIGQKFAMMELKITISEIIKHFYILPAAQEPELSADLVLRSKNGVQVKFMPRK
>SeCYP4L15
MILLLVSVVLVFALLLSWISLVRQSRQFNVDGPSPLPLVGNAHLFVVKSTEFLNLVQRLSEKYGKVFRVHFFSTPYVVICHAKQAEELVSSTEHITKGRSYSFLTCWLGQGLLTSTGQRWKTHRKFLTPAFHFTILQNFLPVFCKNQRVLTEKLRELADGRPIDMFPIIALAALDNVTESVMGVCMETQKDSQSEYVKSIEELSAIVTMRMQIPFFGEDAIFNLLPYKTRQDKALKVLHGQTNRVIEARRQELKKANVTALPDSNDIGVKNKHAFLDLLLLAEIDGKKIDDESVREEVDTFMFEGHDTTTSGIVYTLFCLSKRRDVQEKIYEELKTIFGNEMHRDPTYHELAQMKYLELVIKESMRLFPPVPLIERRIMKDCEVGGLKLLKGTSVVMNIYQIQRQPDLYDDPLEFRPERFEAPLKNPFSWLAFSAGPRNCIGQKFAMMELKITISEIVKHFFILPSAQEPELSADLVLRSKNGVQVKLMPRRI
>SlCYP340AB1
MSVIASILIFCIVFILWFWLRPRSPNAPPCYPGALPIIGHGHQIFGNRKHLWKYLEKIFQYSLEKGGVLEVWLATHSVYVITDPDEILTVANTCLNKAYFYEFGKEYFKNGLITSEASIWRNHRKLLDVAFTQKVLDTFVDEMNAQTRVLVTNLNVLVDKGPFDVRQYLINYTLKIVSRTSLGLEAKDQTMIDEAYADALEDLIKVYCERAQKVWLHLSCIYDRSSLRKKQDYLLKIMNNIIDAVIVKRRSDLKLNNNESTQCDKAKPGKFKPALDQILQLVDKHHVFNDEEIPETLDTFVAAALEEHHVFNDGEIREHLDTFVAAAYDTTSETLIYVLLAIGSHPEVQEKILKEIQEVQPNKNEDISKYDLLRLVYVEAVIKEVLRLYSPLPGVARKIEKDVKLKNYTLRAGSTCILSLYGVAHHSMWGPDVNEFKPERWFDVANFPTNPNAFGAFGIGRRNCIGKQFALTLMKLTVVYLVRNYHISSDISKLESEYDIVLKAVSGHLISITYRE
>SlCYP341A13
MFVWLLLLVFVLWMFTAWARRRHMVKLAAALPGPRDELPGIGLAHKFIGDTEAIMHQLQLFSYESMENDGVLRSWLGNTLFFIVVNPGDLEMVLKTCLEKDDLHRFIRTIIGNGGIFAPVSIWRRRRKILVPAFSPKVVENFVHVFAEQSDKLVKQLSRCSGKGKFQAWPFLSTYTLDSVCETAIGVKINAQENPDSPFLRAMCDILNMICKRIFHLWLQPDWLFKILPMYKKHQECIHTMHNFTDRVIESKREELKREKESKPEVDHEFDLGAYQKQTFLDLLIHLSGGERGYSNVELRKLLTLPSPVPLTIAGTDTLAVAIGFTLQLLGKYPEIQDKVYLELCEVFEDDRMLVKEDLMKLKYLERVVKESLRLFPPVPLIIRKVLEDITLPSGRVLPAGSGVACSIWGVHRDPRYWGPDAERFDPDRFLPERFNLEHACSYMPFSNGPRNCIGYQYALMSIKTALSTILRKYRVIMDTEESPYPYIRVKIDIMMKAVDGYELRLERRERDHHI
>SlCYP341B3
MLWLVLLVVTLGFTFRWFKNRRILQVASQIKCDIKAYPLLGHAYLFIGGGESRMRTFERLGREAIKNGGLTNMWLGDNYFTVVVDPVDLEVILKSSLEKDDVMRFARNLIGNGTIFAPVSIWRPRRKVLAPTFSPKNLNNFVKIFSRQSSVLAKQLQTEAGRGPFSLWKYLTSYTMDSVCETALGVNVNAQKKEDEPFLKAFEKCSILIAERMVQPWLYADAVYKLLPYHDAFEKSKTVICDFIDKIIKSKRIAIKENKDDANKNSNDSKTFLELLIEGSGGERGYSDQELQEETLVLAVAGTDTSAVGASFTVSMLARYPAVQEQVYKELVEVFGDSDRLVTAEDLLQLKYLDAVVRETLRLYPPVPVVVRKIEKDLELPSGITLVKGCGVLVHIWGTQRNPRYWGDQRKQFRPERFPDTPLPPSRCFLGFNSGI
>Liepo1
MLLLVLLVVLILLIVRRRKIQKFINLSKQIKCEIRSYPLIGHAYLLTGGSVNFMNTFQMFAREAIRNGGMTNLWIGSKYYIVAVDAADIEIVLKSSLEKDNVVRFVRNFIGNGLIFAPVSIWRPRRKVTAPTFSLKNLNRFVKIFARQSANLVQALKAVEGNGAQPVWNYMTTYTLDSVCETVFGVKMNSHENQEEPILKAFEIVSSLIAERMLQPWLQTDSVYKLLSCHYRFEKNKKVLHDFVKKVITLTRERLKENCETDESSTNRAKCFLELLIEASGGERGYSDVELLEEGLVMLIAGTDTSASGMSFTVSMMANNPDVQDKVFQELHEVFGDSDRPVVPEDLPHLKYDAVIRESMRLYPPVPIIVREIHADTQLPSGITVTKECAIIINIWGVHRNPAYWGDDAEEFRPERFLEETGGHSVAYLAFSNGPRNCLGTQYSMMSMKTALATLFRNYRVLSPEDNMKQSAGVTNREPLKVKFEVMMKDVDGFRVKLVKRKNHIKRT
>Asepo1
MFFLIVLLSLSLCIIWRYLKSKDKTEPPALSGWLPLIGHGKRFFINGFEFYRSFEKISEECLRKGGVVTLYLGFNKVYCVSDPDDCLTVMNMCLEKSMMIKFAKQFLGNGLFTADVHRWQTSRKLLNPAFNQKILDSFIDIFNNKARELANIFATEIGKPFDHQISLRTKNLETICATSFDVHDSESRNILNQYLPLLATLVIKLSQRLQCFWLHNDFIYSLSSLKRETDEIVKKTKVLCSTMIKKNRIMRLNRASENDATGKPKKFIDLILDLSEETDCFTDEQIREESDTVVVGGHDTSASTLTFAFTLLGSHPHAQQKLYQEIIRVCGTSDKDVEKQDLSKLVYTEAVLKETLRLYPIALLLPRYIDRDVKLKNYTLKANSDCFVMANGLHRHAIWGEDAEQFRPERWLDKDTLPDAKYYAAFGLGRRSCIGRAYALMSMKIVVVHVLRRFSISSDVSKMEVSLSIVSRPERGHSILLKRR
>HcunCYP341B14
MLLLVLLVILVILIVRRRKIQKFISLSKQIKCEIRSYPLIGHAYLLTGGSINFMNTFQKFAREAIKNGGMTNLWIGSKYYMVAVDAVDIEVVLRSSLEKDNVVRFARNFIGNGLIFAPVSIWRPRRKVTAPTFSLKNLNRFVKIFARQSANLVQALKAVEGNGAQPVWNYMTTYTLDTVCETVLGVKMNSHENQEEPLLKAFEIVSSLIAERMLQPWLQPDSVYKLLSCHFRFEKNKKVLHDFVNKVITSTRQKLKENCKTDESGTNRVKCFLELLMEASGGDHGYSDVELLEEVLVMLIAGTDTSASGMSFTVSMMAHNPDVQDKVFQELQEVFGDSDRPVIAEDLPHLKYLDAVIRESMRLYPPVPIIVREIHADTKLPSGITVSKECAVIIHIWGVHRNPVYWGDEAEQFRPERFLEETGRHPVAFLAFSHGPRNCLGTQYSMMSMKTALATLFRNYRVLSPEDNMKKCSGVNYEPLKVKFDVMMKDVDGFRVKLVKRKNNIKCT
