# Supplementary material for: Identification of Candidate Genes Associated with Type-II Sex Pheromone Biosynthesis in the Tea Geometrid (Ectropis obliqua) (Lepidoptera: Geometridae)
Source: Insects. 2024 Apr 15;15(4):276. doi: 10.3390/insects15040276 (PMC11050716; doi:10.3390/insects15040276)
Supplement: Supplementary file 1 [file insects-15-00276-s001.zip › supplementary files/File S3. Information of identified genes and primer sequences.xlsx]

## Sheet: CYPs
	gene ID	an/aa	P450 nomeclature	clan	family	subfamily	Eoab1	Eoab2	Eoab3	mean	SD	Eopg1	Eopg2	Eopg3	mean	SD	log2(fc)	type	pvalue	qvalue
1	TRINITY_DN31456_c1_g1	1614 | 537	CYP18A1	clan2	CYP18	CYP18A	7.39971e-05	0	0	2.46657e-05	4.27222e-05	9.34642	9.35113	10.6041	9.76722	0.724766	13.2187	up	4.06933e-25	1.25151e-21
2	TRINITY_DN28481_c0_g1	1794 | 597	CYP18B1	clan2	CYP18	CYP18B	6.24379	0	5.97513	4.07297	3.52986	0	0.181364	0.0651949	0.0821863	0.0918681	-5.61395	down	0.00258095	0.0154449
3	TRINITY_DN30421_c0_g1	1461 | 486	CYP305B1	clan2	CYP305	CYP305B	1.69734	3.14733	1.43425	2.09297	0.922526	9.39662	8.67564	8.96504	9.01243	0.362819	2.10583	up	0.000110584	0.00136953
1	TRINITY_DN23004_c0_g1	1617 | 538	CYP306A1	clan3	CYP306	CYP306A	0.371621	2.20875	0.718777	1.09972	0.976011	1.53828	1.01228	2.75763	1.7694	0.895334	0.68563	up	0.176419	0.336526
2	TRINITY_DN24184_c0_g1	384 | 127	CYP307A2-C-term	clan3	CYP307	CYP307A	0	0.944505	0	0.314835	0.54531	0	0	0	0	0	-8.30303	down	0.0765121	0.186843
3	TRINITY_DN29688_c0_g1	1533 | 510	CYP304F23	clan3	CYP304	CYP304F	141.208	41.2442	72.5213	84.9912	51.1352	5.69179	3.95271	4.61226	4.75225	0.877951	-4.16034	down	1.68128e-07	6.13614e-06
4	TRINITY_DN36001_c0_g1	1554 | 517	CYP354A21	clan3	CYP354	CYP354A	9.1973	6.72078	12.1954	9.37116	2.74145	1.70161	1.02087	1.23859	1.32036	0.347658	-2.82636	down	0.0005764	0.00492062
5	TRINITY_DN34980_c0_g1	1521 | 506	CYP332A1	clan3	CYP332	CYP332A	0.749713	1.23333	0.184367	0.72247	0.525012	18.6129	7.45199	8.33997	11.4683	6.20333	3.9867	up	8.72711e-08	3.48873e-06
6	TRINITY_DN15690_c0_g1	1515 | 504	CYP6B247	clan3	CYP6	CYP6B	0.342265	0.0911249	0.122632	0.185341	0.136811	49.0942	14.5412	27.8594	30.4983	17.427	7.35469	up	6.63112e-16	2.80648e-13
7	TRINITY_DN6301_c0_g1	378 | 125	CYP6B76-fragment1	clan3	CYP6	CYP6B	0	0.28392	0.23125	0.171723	0.15103	1.72976	0.354639	3.19757	1.76066	1.42172	3.3504	up	0.016241	0.0605781
8	TRINITY_DN16167_c0_g1	321 | 106	CYP6B249-C-term	clan3	CYP6	CYP6B	0.856417	0	0.538738	0.465052	0.432937	12.1674	1.65921	4.74144	6.18935	5.40165	3.73146	up	0.00216766	0.0135555
9	TRINITY_DN26975_c0_g1	438 | 145	CYP6AB119-fragment1	clan3	CYP6	CYP6AB	4.82629	5.31317	31.5739	13.9045	15.3041	1.31312	0.537033	0.219128	0.68976	0.56276	-4.33132	down	0.00198334	0.0126603
10	TRINITY_DN29224_c0_g1	1548 | 515	CYP6AB123_chimeric	clan3	CYP6	CYP7AB	0	0.00266237	0.438766	0.147143	0.252557	0.237441	0	0.0194568	0.0856326	0.131829	0.684756	up	0.222798	0.39667
11	TRINITY_DN10452_c0_g1	216 | 71	CYP6AB-N-term-fragment1	clan3	CYP6	CYP8AB	1.01994	0.347007	0	0.455649	0.518577	18.9137	7.34163	15.6153	13.9569	5.96163	4.93385	up	4.44357e-05	0.00065576
12	TRINITY_DN37392_c0_g1	222 | 73	CYP6AE124-N-term	clan3	CYP6	CYP6AE	0	1.11065	0	0.370217	0.641234	1.67829	0	0.757037	0.811776	0.840483	1.1306	up	0.444544	0.627992
13	TRINITY_DN20148_c0_g1	177 | 58	CYP6AE124-C-term	clan3	CYP6	CYP7AE	0.13791	1.16694	0.294908	0.533253	0.554375	0.761052	0	0.577104	0.446052	0.397091	-0.25708	down	0.850985	0.937541
14	TRINITY_DN33318_c0_g2	105 | 34	CYP6AN36v1b	clan3	CYP6	CYP6AN	2.44799	0.448465	0	0.965485	1.30332	1.43102	0.13806	0.712582	0.760554	0.647814	-0.343801	down	0.968948	1
15	TRINITY_DN27622_c0_g1	1551 | 516	CYP6CT1	clan3	CYP6	CYP6CT	0.127339	0	0	0.0424463	0.0735192	8.00688	6.674	7.18828	7.28972	0.672205	7.39068	up	3.60762e-12	5.51082e-10
16	TRINITY_DN12054_c0_g1	174 | 57	CYP6B6	clan3	CYP6	CYP6B	0.353186	0.176266	0	0.176484	0.176593	0	0.641635	0.990422	0.544019	0.502375	1.61862	up	0.196693	0.36336
17	TRINITY_DN18540_c0_g1	993 | 330	CYP6AB14-fragment3	clan3	CYP6	CYP6AB	0.0560641	0.594276	0	0.21678	0.328121	5.27646	2.78273	2.39636	3.48518	1.56327	4.0007	up	0.000187796	0.00207805
18	TRINITY_DN19860_c0_g1	231 | 76	CYP3A27	clan3	CYP6	CYP6A	0.550656	2.77531	0.37463	1.23353	1.33812	0.351462	0.429336	0.348652	0.376483	0.0457933	-1.70948	down	0.351958	0.540346
19	TRINITY_DN22364_c0_g1	243 | 80	CYP6AB14-fragment2	clan3	CYP6	CYP6AB	0.106384	0.672383	0	0.259589	0.361426	6.10738	4.25237	6.18536	5.51504	1.0942	4.40378	up	5.79969e-05	0.000813721
20	TRINITY_DN24260_c0_g1	1260 | 419	CYP6AB14-partial	clan3	CYP6	CYP6AB	0.330146	0	0.266015	0.19872	0.175059	0.270559	0.709726	0	0.326762	0.358185	0.714666	up	0.486046	0.665556
21	TRINITY_DN25113_c0_g1	1536 | 511	CYP6AB14-fragment5	clan3	CYP6	CYP6AB	0.514833	1.16437	1.10624	0.928481	0.359407	4.09774	2.71195	2.93286	3.24752	0.744554	1.80528	up	0.00588872	0.0285866
22	TRINITY_DN26208_c1_g1	1545 | 514	CYP6AB14	clan3	CYP6	CYP6AB	5.88706	0.978912	0.443078	2.43635	3.00039	104.018	47.7929	80.4398	77.4169	28.2342	4.98928	up	4.63337e-08	2.01079e-06
23	TRINITY_DN31143_c1_g1	1485 | 494	CYP6U1	clan3	CYP6	CYP6U	0.00222608	2.36768	0.0981292	0.822678	1.33887	2.39257	2.5872	3.76484	2.91487	0.7425	1.82377	up	0.0494233	0.13706
24	TRINITY_DN32894_c0_g1	1542 | 513	CYP6AB14-fragment4	clan3	CYP6	CYP6AB	0	0.0948815	0.127693	0.0741915	0.0663131	3.08764	2.64979	3.68948	3.1423	0.521996	5.38557	up	1.48297e-07	5.51713e-06
25	TRINITY_DN4353_c0_g1	243 | 80	CYP6AB14-fragment1	clan3	CYP6	CYP6AB	0.527129	0.774356	0.834965	0.71215	0.163073	15.4012	7.96285	8.84608	10.7367	4.06363	3.91234	up	6.22266e-06	0.000129952
26	TRINITY_DN30441_c16_g1	1596 | 531	CYP9A116	clan3	CYP9	CYP9A	11.5803	29.4822	4.74165	15.2681	12.7759	294.339	239.748	302.954	279.014	34.2768	4.19166	up	7.52242e-11	7.92293e-09
27	TRINITY_DN16519_c0_g1	1593 | 530	CYP9A325	clan3	CYP9	CYP9A	0	0	0.184936	0.0616453	0.106773	0.520354	1.12763	1.75142	1.13313	0.615551	4.17824	up	0.00116696	0.00846983
28	TRINITY_DN16253_c0_g1	240 | 79	CYP9G76-C-term	clan3	CYP9	CYP9G	0.804491	2.75125	2.01642	1.85739	0.983075	0	0	0.563272	0.187757	0.325205	-3.29945	down	0.0567588	0.151143
29	TRINITY_DN16253_c1_g1	228 | 75	CYP9G32-C-term	clan3	CYP9	CYP9G	1.68682	3.26342	1.76911	2.23978	0.88745	0.999203	4.35951	1.77931	2.37934	1.75868	0.0871651	up	0.595972	0.757739
30	TRINITY_DN22812_c0_g1	615 | 204	CYP9AJ1-C-term	clan3	CYP9	CYP9AJ	0.198369	2.09263	0	0.763666	1.15518	0	0.61454	0	0.204847	0.354805	-1.89326	down	0.601254	0.761483
31	TRINITY_DN25586_c0_g1	132 | 43	CYP324A1-pseudogene-fragment1	clan3	CYP324	CYP324	0.241206	0.19162	0	0.144275	0.127382	1.53147	1.79093	0.627706	1.3167	0.610628	3.18116	up	0.0029325	0.0169697
32	TRINITY_DN33573_c0_g1	678 | 225	CYP324A1-C-term	clan3	CYP324	CYP324	0.439809	0.570172	0.743151	0.584377	0.152169	15.5356	13.0357	19.0237	15.865	3.00756	4.76043	up	2.07845e-10	1.92924e-08
33	TRINITY_DN33573_c0_g2	207 | 68	CYP324A1-N-term	clan3	CYP324	CYP324	2.42023	3.0431	0.821983	2.0951	1.1457	102.82	64.8987	90.6527	86.1238	19.3621	5.36065	up	3.66e-13	7.34e-11
34	TRINITY_DN11355_c0_g1	840 | 279	CYP365A1-fragment1	clan3	CYP365	CYP365A	0.0725973	2.53237	0.248269	0.951079	1.37225	0.458525	0	0.380108	0.279544	0.245247	-1.76285	down	0.470655	0.652059
35	TRINITY_DN6645_c0_g1	402 | 133	CYP365A1-fragment2	clan3	CYP365	CYP365A	1.70945	2.3346	1.18879	1.74428	0.573699	1.33266	0.36437	0.298801	0.665277	0.5789	-1.38926	down	0.439714	0.623766
36	TRINITY_DN5570_c0_g1	345 | 114	CYP324A75-fragment1	clan3	CYP324	CYP324	4.45708	4.5871	0.196402	3.08019	2.49828	1.47634	1.20861	1.48232	1.38909	0.156329	-1.14831	down	0.627933	0.782406
37	TRINITY_DN39680_c0_g1	591 | 196	CYP324A1	clan3	CYP324	CYP324A	0.314459	0.660991	0.356854	0.444101	0.189024	0.501322	0.544275	1.21574	0.753779	0.400646	0.76192	up	0.251048	0.429846
1	TRINITY_DN26879_c0_g1	249 | 82	CYP4G173-C-term-fragment1	clan4	CYP4	CYP4G	0.364655	0.97742	0.325744	0.55594	0.365531	0.747756	0.306862	0.378349	0.477656	0.236629	-0.218533	down	0.901732	0.968695
2	TRINITY_DN33315_c0_g1	201 | 66	CYP4G174-C-term-fragment1	clan4	CYP4	CYP4G	37.4959	66.53	42.4386	48.8215	15.5339	390.458	274.132	260.194	308.261	71.5247	2.65854	up	7.9063e-07	2.28374e-05
3	TRINITY_DN31722_c0_g2	1002 | 333	CYP4L44-N-term	clan4	CYP4	CYP4L	0.0870345	0	0	0.0290115	0.0502494	14.829	10.7897	11.0684	12.229	2.25595	-1.18505	down	0.699368	0.836499
4	TRINITY_DN27676_c4_g1	1488 | 495	CYP4L71	clan4	CYP4	CYP4L	2.01176	1.39141	0.547449	1.31687	0.734996	407.351	354.204	454.763	405.439	50.3067	8.26513	up	4.89833e-26	2.05427e-22
5	TRINITY_DN20211_c0_g1	1479 | 492	CYP4L43	clan4	CYP4	CYP4L	4.77347	5.66108	3.76617	4.73357	0.948085	6.79791	2.96155	3.81564	4.52503	2.01416	-0.0649872	down	0.546484	0.717081
6	TRINITY_DN28141_c0_g1	1494 | 497	CYP4L70	clan4	CYP4	CYP4L	92.0707	99.7283	97.8853	96.5614	3.99677	2.43854	1.80134	4.22883	2.8229	1.25856	-5.0957	down	4.47691e-12	6.6408e-10
7	TRINITY_DN10911_c0_g1	675 | 224	CYP4M64-C-term	clan4	CYP4	CYP4M	0.945151	0.0768498	0.124315	0.382105	0.488189	0.918434	0.0932689	0.304542	0.438748	0.428641	0.198937	up	0.774851	0.888416
8	TRINITY_DN10911_c1_g1	153 | 50	CYP4M64-N-term	clan4	CYP4	CYP4M	0.945151	0.0768498	0.124315	0.382105	0.488189	0.918434	0.0932689	0.304542	0.438748	0.428641	0.198937	up	0.774851	0.888416
9	TRINITY_DN26673_c0_g1	1464 | 487	CYP4AU1	clan4	CYP4	CYP4U	10.184	3.77433	2.04136	5.33323	4.28932	103.099	92.5169	102.021	99.2123	5.82338	4.21718	up	1.56161e-09	1.087e-07
10	TRINITY_DN34327_c0_g2	1488 | 495	CYP4AU2	clan4	CYP4	CYP4U	2.77066	2.20163	0.83643	1.93624	0.99405	51.5803	44.8019	62.9498	53.1107	9.17023	4.77695	up	3.9088e-13	7.77245e-11
11	TRINITY_DN30782_c1_g1	342 | 113	CYP4C1-fragment1	clan4	CYP4	CYP4C	5.57745	0	1.01329	2.19691	2.97115	0.798184	0.441059	0.365653	0.534965	0.231051	-2.03592	down	0.222664	0.396462
12	TRINITY_DN2636_c0_g1	258 | 85	CYP340Q-fragment1	clan4	CYP340	CYP340Q	0.64842	0	1.88962	0.846013	0.960181	0	0	0	0	0	-9.72624	down	0.113302	0.247355
13	TRINITY_DN38923_c0_g1	96 | 31	CYP340Q-fragment2	clan4	CYP340	CYP340Q	0.245621	0	2.26058	0.8354	1.24034	0	0	0	0	0	-9.70805	down	0.0971596	0.221988
14	TRINITY_DN30002_c0_g1	687 | 228	CYP340Q-C-term	clan4	CYP340	CYP340B	0.03456	0	0.532314	0.188958	0.297857	0	0	0	0	0	-7.56954	down	0.0548811	0.147513
15	TRINITY_DN20911_c0_g1	1338 | 445	CYP340BC1	clan4	CYP340	CYP340B	0.0441539	0.0468974	0.719917	0.270323	0.389362	0.482406	0.614544	1.23882	0.77859	0.40401	1.52271	up	0.145082	0.293401
16	TRINITY_DN30804_c4_g2	1446 | 481	CYP340BD1	clan4	CYP340	CYP340C	0.356467	0.164823	0.292423	0.271238	0.0975626	550.52	413.084	688.308	550.637	137.612	10.982	up	3.08008e-37	1.4209e-32
17	TRINITY_DN2228_c0_g1	111 | 36	CYP340CT-fragment1	clan4	CYP340	CYP340C	0	0.605974	0	0.201991	0.349859	0.460783	2.64649	1.24073	1.44933	1.10768	-1.27994	down	0.324191	0.510866
18	TRINITY_DN20500_c0_g1	621 | 206	CYP340CT-fragment2	clan4	CYP340	CYP340C	2.50684	1.321	0.15274	1.32686	1.17706	0.142215	0.115691	0.188274	0.148727	0.036727	-3.1487	down	0.059857	0.156902
19	TRINITY_DN9871_c0_g1	528 | 175	CYP340CU-fragment1	clan4	CYP340	CYP340C	0.767864	0	0.860171	0.542678	0.472234	0	0	0.483856	0.161285	0.279354	-1.74422	down	0.459912	0.642239
20	TRINITY_DN21728_c0_g1	1302 | 433	CYP340CU1-partial	clan4	CYP340	CYP340U	2.90749	0.600199	1.14786	1.55185	1.20553	0.0920564	0	0	0.0306855	0.0531488	-5.61495	down	0.000483057	0.00429442
21	TRINITY_DN31417_c0_g1	1500 | 499	CYP341U1	clan4	CYP341	CYP341U	1.16827	1.5628	0.360559	1.03054	0.61284	21.706	19.1598	14.2639	18.3766	3.78237	4.15507	up	1.846e-09	1.25051e-07
22	TRINITY_DN34019_c1_g2	870 | 289	CYP367A1-N-term	clan4	CYP367	CYP367A	0.286191	0.453854	0.122357	0.287467	0.165752	9.14707	7.70573	20.8976	12.5835	7.23623	5.44709	up	7.49638e-09	4.20709e-07
23	TRINITY_DN14374_c0_g1	525 | 174	CYP367B1-C-term	clan4	CYP367	CYP367B	0	0.152236	0	0.0507453	0.0878935	0	0	1.10417	0.368057	0.637493	2.83434	up	0.329447	0.516414
24	TRINITY_DN903_c0_g1	606 | 201	CYP367B20-C-term	clan4	CYP367	CYP367B	0.120434	0.504816	0.102266	0.242505	0.227349	1.15405	1.09727	1.39966	1.21699	0.160721	2.32248	up	0.0149737	0.0571354
25	TRINITY_DN1404_c0_g1	483 | 160	CYP367B6	clan4	CYP367	CYP367B	0	0	0	0	0	0.276137	1.12819	1.46896	0.957762	0.614403	9.90503	up	0.00589765	0.0286188
1	TRINITY_DN34644_c4_g3	1629 | 542	CYP428A1	mitochondrial clan	CYP428	CYP428A	6.85068	18.6505	4.82849	10.1099	7.46517	18.8809	19.4222	18.8558	19.053	0.320012	0.914181	up	0.02044	0.0716683
2	TRINITY_DN17134_c0_g1	357 | 118	CYP333B-N-term	mitochondrial clan	CYP333	CYP333B	0	0	1.11037	0.370123	0.641072	4.00426	1.46802	1.21031	2.22753	1.54408	2.58612	up	0.0492034	0.136639
3	TRINITY_DN3227_c0_g1	249 | 82	CYP333B-mid-region-fragment1	mitochondrial clan	CYP333	CYP333B	0.311202	0.636127	1.2962	0.747843	0.501912	2.41508	3.56831	4.23134	3.40491	0.919089	2.18531	up	0.0181733	0.0657444
4	TRINITY_DN33065_c0_g1	1110 | 369	CYP333B105-N-term	mitochondrial clan	CYP333	CYP333B	0	0.04657	0	0.0155233	0.0268872	0.861081	0.183392	0.271208	0.43856	0.368539	4.73348	up	0.000218087	0.0023292
5	TRINITY_DN26692_c0_g1	984 | 327	CYP333A19	mitochondrial clan	CYP333	CYP333A	11.1177	9.38202	6.35108	8.95027	2.41246	23.9385	24.6994	26.8657	25.1679	1.51879	1.49148	up	0.00211927	0.0133433
6	TRINITY_DN32857_c0_g1	1575 | 524	CYP301A1	mitochondrial clan	CYP301	CYP301A	1.099	5.39257	1.27921	2.59026	2.42854	10.2547	7.19141	8.9308	8.7923	1.53633	1.76275	up	0.00263599	0.0156847
7	TRINITY_DN25535_c0_g1	1191 | 396	CYP301B1-partial	mitochondrial clan	CYP301	CYP301B	0.0475036	0.100853	0.040747	0.0630345	0.0329255	0.965211	0.662249	1.63046	1.08597	0.495273	4.08532	up	0.000336853	0.00325643
8	TRINITY_DN38162_c0_g1	243 | 80	CYP302A1-N-term	mitochondrial clan	CYP302	CYP302A	0.722301	2.20907	1.80069	1.57735	0.768134	0	0	0	0	0	-10.6242	down	0.0249056	0.0828366
9	TRINITY_DN15081_c0_g1	612 | 203	CYP302A1-C-term	mitochondrial clan	CYP302	CYP302A	2.50679	3.58318	1.12664	2.40554	1.2314	0.19715	0	0.130905	0.109352	0.100327	-4.44678	down	0.00158936	0.0106819
10	TRINITY_DN19776_c0_g1	645 | 214	CYP339A1-C-term	mitochondrial clan	CYP339	CYP339A	35.1684	0	27.9831	21.0505	18.5809	4.0055	4.95064	5.79624	4.91746	0.895831	-3.59726	down	1.41887e-06	3.71381e-05
11	TRINITY_DN31636_c3_g1	1410 | 469	CYP338A2	mitochondrial clan	CYP338	CYP338A	0.065549	0.131784	0	0.0657777	0.0658923	3.69914	4.14073	3.23657	3.69215	0.452121	5.78934	up	1.73564e-08	8.69366e-07
	Note: the 8 CYPs labelled yellow were omited for phylogenetic analysis, due to their amino acid sequence were less than 100.

## Sheet: ELOs, DECs, FARs and LIPs 
		gene ID	an/aa	Eoab1	Eoab2	Eoab3	mean	SD	Eopg1	Eopg2	Eopg3	mean	SD	log2(fc)	type	pvalue	qvalue
elongase	ELO1	TRINITY_DN34138_c8_g1	936 | 311	44.5942	29.643	16.3196	30.1856	14.1451	9.66894	12.1012	2.48739	8.08584	4.9986	-1.90026	down	0.0580473	0.153475
elongase	ELO2	TRINITY_DN28275_c0_g2	933 | 310	38.9424	22.7552	25.9386	29.2121	8.57572	6.13668	3.55159	6.92365	5.53731	1.76412	-2.3991	down	0.00187013	0.0121084
elongase	ELO3	TRINITY_DN30148_c0_g1	1056 | 351	51.1101	4.19736	20.3728	25.2268	23.8301	4.31037	2.14997	3.88958	3.44997	1.14533	-2.86994	down	0.00409029	0.021779
elongase	ELO4	TRINITY_DN35187_c1_g2	918 | 305	0	5.80846	2.58926	2.79924	2.90992	2.1404	1.92804	1.82558	1.96467	0.160575	-0.510527	down	0.925788	0.984216
elongase	ELO5	TRINITY_DN3682_c0_g1	810 | 269	0.0511906	7.58277	0	2.54465	4.36321	0	0	0	0	0	-11.3138	down	0.00330257	0.0185391
elongase	ELO6	TRINITY_DN35585_c1_g1	933 | 310	0.05573	2.38228	1.08415	1.17405	1.16588	1.36313	0.313839	0.569758	0.748909	0.547105	-0.647939	down	0.952997	1
elongase	ELO7	TRINITY_DN11713_c0_g1	210 | 69	1.99686	1.01948	0	1.00545	0.998504	1.02978	0	1.3903	0.806693	0.721498	-0.317391	down	1	1
reduction	FAR1	TRINITY_DN34227_c0_g2	1596 | 531	56.5786	53.0794	73.5902	61.0827	10.9722	1.38844	0.513874	1.27112	1.05781	0.474702	-5.85027	down	1.9811e-13	4.29072e-11
reduction	FAR2	TRINITY_DN29726_c0_g1	1533 | 510	4.90669	7.05936	4.91307	5.62637	1.24101	0.0548934	0.0444726	0	0.033122	0.0291539	-7.36562	down	1.81252e-08	9.01024e-07
reduction	FAR3	TRINITY_DN6638_c0_g1	681 | 226	6.67551	0.367706	8.02906	5.02409	4.08895	0.548322	0.44535	0.145515	0.379729	0.209268	-3.72231	down	0.00830743	0.0370424
reduction	FAR4	TRINITY_DN32794_c0_g1	1716 | 571	0.899374	4.66038	1.9081	2.48928	1.9467	0.0725467	0	0	0.0241822	0.0418849	-6.62776	down	3.63935e-05	0.000555929
reduction	FAR5	TRINITY_DN32050_c2_g1	1071 | 356	4.09208	1.87701	0.307683	2.09226	1.90136	0.0166894	0.349421	0.627501	0.331204	0.305813	-2.65561	down	0.0931041	0.215606
reduction	FAR6	TRINITY_DN34406_c0_g1	405 | 134	0.696866	4.69634	0.804358	2.06585	2.2787	0	0	0.492527	0.164176	0.284361	-3.64536	down	0.0355711	0.107732	MSQASQTSITKENMNRWLEAQRRGEKLDIDVYGKPTEKQLQELENVRNLSKELQDNLQELENSVRVAEVENQMNPTAPMLDYSEDHEFVSANDLDNCYGDEDKIDAKEEEKRRLTKDGRISLKASRVVEKVIL
reduction	FAR7	TRINITY_DN31567_c0_g1	1227 | 408	1.41326	0	3.57356	1.66227	1.79975	0.417902	1.02402	0.22391	0.555277	0.41737	-1.58015	down	0.405408	0.592819
reduction	FAR8	TRINITY_DN12285_c1_g1	471 | 156	1.26998	1.9653	0.532722	1.256	0.716391	0.33429	0	0	0.11143	0.193002	-3.48289	down	0.0942764	0.217458
reduction	FAR9	TRINITY_DN28905_c0_g1	1551 | 516	2.27364	0.352821	0.463671	1.03004	1.07841	0.662289	1.23496	1.04905	0.9821	0.292147	-0.0686963	down	0.739085	0.864314
CYP4G173	CYP4G173	TRINITY_DN26879_c0_g1	249 | 82	0.364655	0.97742	0.325744	0.55594	0.365531	0.747756	0.306862	0.378349	0.477656	0.236629	-0.218533	down	0.901732	0.968695
lipophorin	LIP1	TRINITY_DN14618_c0_g1	558 | 185	221.005	471.62	335.296	342.64	125.469	15.3442	12.8958	14.295	14.1783	1.22836	-4.59484	down	9.37332e-11	9.58781e-09
lipophorin	LIP2	TRINITY_DN34738_c0_g1	9900 | 3299	44.8799	89.8463	54.0114	62.9125	23.768	5.47841	2.72025	6.32813	4.84226	1.88619	-3.69932	down	1.99116e-07	7.11513e-06
lipophorin	LIP3	TRINITY_DN36985_c0_g1	609 | 202	49.308	30.9581	7.90188	29.3893	20.7476	1.1938	2.48057	1.19159	1.62199	0.743556	-4.17862	down	2.0269e-05	0.00034799
	Note: FARs (labelled with yellow) were omited for phylogenetic analysis, due to their amino acid sequence were less than 100.

## Sheet: primer
gene ID	primer sequences					gene ID	primer sequences
ELO1-F	TGCTGTTCATAGAGTGCGATT					ACTIN-F	CCACCATGTACCCTGGAATC
ELO1-R	CCGTAGGACTGGTTGTAGAAG					ACTIN-R	GGAGCGATGATCTTGATCTTCA
ELO2-F	CTCTTCCTCTTCACCGACTTC					GAPDH-F	CGATGCTGCTGCTGGTAT
ELO2-R	CTCCTCCTGTTTGTAGCCATT					GAPDH-R	CTTGGTCTGGATGTACTTGATGA
ELO3-F	GAGTCGCCGTCTTCGTATC					EoCYP340BD1-F	CGGATCAACCAAGACCTCAA
ELO3-R	TTTGCTTGTTGTAACTTTGTCTGT					EoCYP340BD1-R	AATAGTGTGGCGATGGAGAC
ELO4-F	GTGCTGCTCTACACTTGGT					EoCYP4L71-F	GATACATCTGCGTCGGAATCA
ELO4-R	CGTCATGGCGAGGAACTT					EoCYP4L71-R	ACTAACTGTGAGAGAATGGCTTT
ELO5-F	TTGACGCCGATCCATAACATAA					EoCYP9A116-F	TATAGACAGAGCGTGGAGTGA
ELO5-R	AATTGGTAACTTGGTGGTACTTCT					EoCYP9A116-R	CCGTTCTTGTCGTGGTTCT
ELO6-F	CGTCTGGTTCGGTGTTAAGT					EoCYP4AU1-F	CTCCACCGCTCCAAGAAG
ELO6-R	GCCGCCAATAAGTAGTAGGAATA					EoCYP4AU1-R	GCCGAAGTGACGACCTATAC
ELO7-F	GCCAGTGACAGTGCTATCTT					EoCYP324A1-F	TCACGGACTACACGACAGA
ELO7-R	GGAACACCGACAATCCATAGT					EoCYP324A1-R	AAGATGCAGGACCAGCAC
CYP4G173-F	ATTAAGCAGCAGTAGATGGAGTC					EoCYP4AU2-F	GGTGCCACGAAAGAAGATTTAC
CYP4G173-R	TCTGAGGAACTACAAGGCAATATC					EoCYP4AU2-R	GAACAACGGTATAGAGCCTCAT
LIP1-F	AGGTAGAACAGCAAGCGAAT					EoCYP6B247-F	GCACTACCCTAATCCTGAGAAG
LIP1-R	CGAACTGAGGAGCCAACTT					EoCYP6B247-R	GCAAATCGCATCCCAATACAAT
LIP2-F	CCACCAAGAGCAACGAGAA					EoCYP333A19-C-term-F	GTTACGACATACCAGAAGAAGAGA
LIP2-R	GATGCCGACCAGGTACAC					EoCYP333A19-C-term-R	TGCCAGTTCATATAGAAGACACAT
LIP3-F	GTTCTTCAAGGTCCTCCACTATT					EoCYP341U1-F	GATACCAGCGAAGGACACAA
LIP3-R	GCTCCTGAGTTCGGTTGTAG					EoCYP341U1-R	ATACTCTTGCTTCTAACCTGACG
FAR1-F	GAAGAACACCCACACAGGAA					EoCYP4G174-C-term-fragment1-F	GCATATTCACAGCTTCAAAGGTT
FAR1-R	GCACCACATAGTCTGTCGTATT					EoCYP4G174-C-term-fragment1-R	CTCGCAAAAGAACAGCCAAA
FAR2-F	GAAGAGAACATACCGAGAGCAA					EoCYP6AB-N-term-fragment1F	TGAGAATCCAATTCCAATTATCGG
FAR2-R	TATAAGAGGATGGCGAAGAATAGC					EoCYP6AB-N-term-fragment1-R	GAGTCCCACGACCTTTTCAT
FAR3-F	AAACCTTTCAGAGCAAGACAAAC					EoCYP367A1-N-term-F	CCACAGATTGGACGAAGTAGTT
FAR3-R	AATTCCATGAGATACGACGACAA					EoCYP367A1-N-term-R	GAAGCCACCACCTTGTCAT
FAR4-F	GAAGAACACCCACACAGGAA					EoCYP4L44-N-term-F	CAGATACCGTTCCTTGGAATAGAT
FAR4-R	AACCACAGACCATAACCATACAT					EoCYP4L44-N-term-R	TTCGCCGAGTTGCTATCAC
FAR5-F	TTCGTGGACCTGCTTATGTATC					EoCYP332A1-F	TCACAGTGGAGAAAGGCATAC
FAR5-R	AGGAAGTTGTCGTTCTTGAAGT					EoCYP332A1-R	CGAACGGCAACAAGGAGA
FAR6-F	GACTACTCAGAAGACCACGAATT					EoCYP18A1-F	CCACCACTCACTCTCCTACTA
FAR6-R	CGACACGACTAGCCTTCAG					EoCYP18A1-R	AACTTATTCGGCTCTTCCCATAG
FAR7-F	TTATGCCTTCGCTGCTGAT					EoCYP6CT1-F	GCTTACCAACTGGCTCTGAA
FAR7-R	TTGTGGAGACGGATGAGAATG					EoCYP6CT1-R	CATCCTCATCGTCTCATCAAGT
FAR8-F	CCAGTTGATCTCGTCTGTAACA					EoCYP305B1-F	GGACATACACGAGGACTCATC
FAR8-R	TTCATTGCTGCCTTCGTGTA					EoCYP305B1-R	CTGCGACCTAATCCGAAGAA
FAR9-F	GTTCCGAAGTTCCTCTTGACA					EoCYP301A1-F	CCAAGCAAGCCTATCTCCTAC
FAR9-R	TTCCCGAGTAGCCACAATAAC					EoCYP301A1-R	TCCCGTTTCCTATGACAGTTG
						EoCYP6B249-F	TTCTGGAGATAGACACACTTGC
						EoCYP6B249-R	ACGGAATTTGGACAACAACTTG
						EoCYP333B105-N-term-F	CGACAGCAGAAGAGTTAGACTT
						EoCYP333B105-N-term-R	CTTTGATAATCGTTCGTGCTCTG
						EoCYP324A1-pseudogene-fragment1-F	TGATCCTAATTTTAGGGACAGACA
						EoCYP324A1-pseudogene-fragment1-R	ACTAATCTGGGTCCTGAATTACAG
						EoCYP9A325-F	CGAGAATGGAAGGACTCAGAC
						EoCYP9A325-R	CCGCTCTTGGATGTCAGG
						EoCYP301B1-F	CATAAGTGGTCGTTGGAATCTCTA
						EoCYP301B1-R	CGCTGATGAAGAAGGTGTGA
						CYP367B1-fragment1-F	AGGAAGTATCCAGCAGTAGGT
						CYP367B1-fragment1-R	TTCTTCAGGGTTCTCGTAGTATTG
						CYP6AB14-fragment1-F	TCCACCACAAAGAAACATCCT
						CYP6AB14-fragment1-R	CATCTCAGCTAGAAGAAGTGTCAA
						CYP6AB321-fragment1-F	ACTAAGTATTAAGGGTTCCGTAGC
						CYP6AB321-fragment1-R	GAACAGACAGACAGACAGACAT
						CYP338A1-F	GACGATGAGGTCTGGTATTCTG
						CYP338A1-R	TCCAACACCGAAGATGTCAAT
						CYP6AB321-fragemnt1-F	CGCCAGTCCAATCACGAT
						CYP6AB321-fragemnt1-R	CGCCTTACAAGTGTCTACCTATT
						CYP6AB14-fragment4-F	GCATTGACTCTCCGACCAT
						CYP6AB14-fragment4-R	ACGATGTGATGTCCCTTGTC
						CYP6AB121-F	TCTGATGAGGAGTTCTGGAGT
						CYP6AB121-R	ATGGCGGAATACTTCTATTGGAA
						CYP324A1-N-term-F	CTGTATGTGAACGGGACCTC
						CYP324A2-N-term-R	ATACGGCTGGATGCTTGTC
						CYP367B1-fragment1-F	GGATTCTAAGTGGATCTGGA
						CYP367B1-fragment1-R	GAATGTATCGCTGTAACTCTC
